# Supplementary material for: A Network Model to Describe the Terminal Differentiation of B Cells
Source: PLoS Comput Biol. 2016 Jan 11;12(1):e1004696. doi: 10.1371/journal.pcbi.1004696 (PMC4720151; doi:10.1371/journal.pcbi.1004696)
Supplement: S1 File — Complete model for testing in the The Cell Collective platform (http://www.thecellcollective.org/), model B cell differentiation and file Bcell_model.xml. (XML) [file pcbi.1004696.s006.xml]

<?xml version='1.0' encoding='UTF-8' standalone='no'?>
<sbml xmlns="http://www.sbml.org/sbml/level3/version1/core" qual:required="true" level="3" xmlns:qual="http://www.sbml.org/sbml/level3/version1/qual/version1" version="1">
  <model id="s_B_cell_differentiation" name="B cell differentiation" metaid="_54ec16f7_2ee9_41c9_8238_bb9462ea5cb7">
    <notes>
      <body xmlns="http://www.w3.org/1999/xhtml">
        <br/>
            <h1>Description</h1>
            <br/>
            <p>A dynamic model for the regulatory network that controls terminal B cell differentiation</p>
            <br/>
            <h1>Tags</h1>
            <br/>
            <p>Lymphocytes, Regulatory network, SQUAD method, B cell</p>
            </body>
      
    </notes>
    <annotation>
      <rdf:RDF xmlns:rdf="http://www.w3.org/1999/02/22-rdf-syntax-ns#" xmlns:dcterms="http://purl.org/dc/terms/">
        <rdf:Description rdf:about="#_54ec16f7_2ee9_41c9_8238_bb9462ea5cb7">
          <dcterms:created rdf:parseType="Resource">
            <dcterms:W3CDTF>2015-01-29T18:37:21Z</dcterms:W3CDTF>
          </dcterms:created>
          <dcterms:modified rdf:parseType="Resource">
            <dcterms:W3CDTF>2015-01-29T18:37:21Z</dcterms:W3CDTF>
          </dcterms:modified>
          <dcterms:modified rdf:parseType="Resource">
            <dcterms:W3CDTF>2015-01-29T18:37:21Z</dcterms:W3CDTF>
          </dcterms:modified>
        </rdf:Description>
      </rdf:RDF>
    </annotation>
      <listOfCompartments>
      <compartment id="extracellular" constant="true" name="extracellular"/>
      <compartment id="cytosol" constant="true" name="cytosol"/>
    </listOfCompartments>
      <qual:listOfQualitativeSpecies xmlns:qual="http://www.sbml.org/sbml/level3/version1/qual/version1">
      <qual:qualitativeSpecies qual:constant="true" qual:compartment="extracellular" qual:name="Ag" qual:id="s_Ag"/>
      <qual:qualitativeSpecies qual:constant="true" qual:compartment="extracellular" qual:name="CD40L" qual:id="s_CD40L"/>
      <qual:qualitativeSpecies qual:constant="true" qual:compartment="extracellular" qual:name="IL-2" qual:id="s_IL_2"/>
      <qual:qualitativeSpecies qual:constant="true" qual:compartment="extracellular" qual:name="IL-21" qual:id="s_IL_21"/>
      <qual:qualitativeSpecies qual:constant="true" qual:compartment="extracellular" qual:name="IL-4" qual:id="s_IL_4"/>
      <qual:qualitativeSpecies qual:constant="false" qual:compartment="cytosol" qual:maxLevel="1" qual:name="AID" qual:initialLevel="0" qual:id="s_AID"/>
      <qual:qualitativeSpecies qual:constant="false" qual:compartment="cytosol" qual:maxLevel="1" qual:name="Bach2" qual:initialLevel="0" qual:id="s_Bach2"/>
      <qual:qualitativeSpecies qual:constant="false" qual:compartment="cytosol" qual:maxLevel="1" qual:name="Bcl6" qual:initialLevel="0" qual:id="s_Bcl6"/>
      <qual:qualitativeSpecies qual:constant="false" qual:compartment="cytosol" qual:maxLevel="1" qual:name="BCR" qual:initialLevel="0" qual:id="s_BCR"/>
      <qual:qualitativeSpecies qual:constant="false" qual:compartment="cytosol" qual:maxLevel="1" qual:name="Blimp1" qual:initialLevel="0" qual:id="s_Blimp1"/>
      <qual:qualitativeSpecies qual:constant="false" qual:compartment="cytosol" qual:maxLevel="1" qual:name="CD40" qual:initialLevel="0" qual:id="s_CD40"/>
      <qual:qualitativeSpecies qual:constant="false" qual:compartment="cytosol" qual:maxLevel="1" qual:name="ERK" qual:initialLevel="0" qual:id="s_ERK"/>
      <qual:qualitativeSpecies qual:constant="false" qual:compartment="cytosol" qual:maxLevel="1" qual:name="IL-21R" qual:initialLevel="0" qual:id="s_IL_21R"/>
      <qual:qualitativeSpecies qual:constant="false" qual:compartment="cytosol" qual:maxLevel="1" qual:name="IL-2R" qual:initialLevel="0" qual:id="s_IL_2R"/>
      <qual:qualitativeSpecies qual:constant="false" qual:compartment="cytosol" qual:maxLevel="1" qual:name="IL-4R" qual:initialLevel="0" qual:id="s_IL_4R"/>
      <qual:qualitativeSpecies qual:constant="false" qual:compartment="cytosol" qual:maxLevel="1" qual:name="Irf4" qual:initialLevel="0" qual:id="s_Irf4"/>
      <qual:qualitativeSpecies qual:constant="false" qual:compartment="cytosol" qual:maxLevel="1" qual:name="NF-kB" qual:initialLevel="0" qual:id="s_NF_kB"/>
      <qual:qualitativeSpecies qual:constant="false" qual:compartment="cytosol" qual:maxLevel="1" qual:name="Pax5" qual:initialLevel="0" qual:id="s_Pax5"/>
      <qual:qualitativeSpecies qual:constant="false" qual:compartment="cytosol" qual:maxLevel="1" qual:name="STAT3" qual:initialLevel="0" qual:id="s_STAT3"/>
      <qual:qualitativeSpecies qual:constant="false" qual:compartment="cytosol" qual:maxLevel="1" qual:name="STAT5" qual:initialLevel="0" qual:id="s_STAT5"/>
      <qual:qualitativeSpecies qual:constant="false" qual:compartment="cytosol" qual:maxLevel="1" qual:name="STAT6" qual:initialLevel="0" qual:id="s_STAT6"/>
      <qual:qualitativeSpecies qual:constant="false" qual:compartment="cytosol" qual:maxLevel="1" qual:name="XBP1" qual:initialLevel="0" qual:id="s_XBP1"/>
    </qual:listOfQualitativeSpecies>
    <qual:listOfTransitions xmlns:qual="http://www.sbml.org/sbml/level3/version1/qual/version1">
      <qual:transition qual:id="tr_AID">
        <qual:listOfInputs>
          <qual:input qual:thresholdLevel="1" qual:transitionEffect="none" qual:qualitativeSpecies="s_Blimp1" qual:id="tr_AID_in_9"/>
          <qual:input qual:thresholdLevel="1" qual:transitionEffect="none" qual:qualitativeSpecies="s_NF_kB" qual:id="tr_AID_in_16"/>
          <qual:input qual:thresholdLevel="1" qual:transitionEffect="none" qual:qualitativeSpecies="s_Pax5" qual:id="tr_AID_in_17"/>
          <qual:input qual:thresholdLevel="1" qual:transitionEffect="none" qual:qualitativeSpecies="s_STAT6" qual:id="tr_AID_in_20"/>
        </qual:listOfInputs>
        <qual:listOfOutputs>
          <qual:output qual:transitionEffect="assignmentLevel" qual:qualitativeSpecies="s_AID"/>
        </qual:listOfOutputs>
        <qual:listOfFunctionTerms>
          <qual:defaultTerm qual:resultLevel="0">
          </qual:defaultTerm>
          <qual:functionTerm qual:resultLevel="1">
            <math xmlns="http://www.w3.org/1998/Math/MathML">            
              <apply>
                <or/>
                <apply>
                  <and/>
                  <apply>
                    <and/>
                    <apply>
                      <eq/>
                      <ci> s_NF_kB </ci>
                      <cn type="integer"> 1 </cn>
                    </apply>
                    <apply>
                      <eq/>
                      <ci> s_Pax5 </ci>
                      <cn type="integer"> 0 </cn>
                    </apply>
                  </apply>
                  <apply>
                    <eq/>
                    <ci> s_Blimp1 </ci>
                    <cn type="integer"> 0 </cn>
                  </apply>
                </apply>
                <apply>
                  <and/>
                  <apply>
                    <eq/>
                    <ci> s_STAT6 </ci>
                    <cn type="integer"> 1 </cn>
                  </apply>
                  <apply>
                    <eq/>
                    <ci> s_Blimp1 </ci>
                    <cn type="integer"> 0 </cn>
                  </apply>
                </apply>
              </apply>
            </math>
                                </qual:functionTerm>
        </qual:listOfFunctionTerms>
      </qual:transition>
      <qual:transition qual:id="tr_Bach2">
        <qual:listOfInputs>
          <qual:input qual:thresholdLevel="1" qual:transitionEffect="none" qual:qualitativeSpecies="s_Blimp1" qual:id="tr_Bach2_in_9"/>
          <qual:input qual:thresholdLevel="1" qual:transitionEffect="none" qual:qualitativeSpecies="s_Pax5" qual:id="tr_Bach2_in_17"/>
        </qual:listOfInputs>
        <qual:listOfOutputs>
          <qual:output qual:transitionEffect="assignmentLevel" qual:qualitativeSpecies="s_Bach2"/>
        </qual:listOfOutputs>
        <qual:listOfFunctionTerms>
          <qual:defaultTerm qual:resultLevel="0">
          </qual:defaultTerm>
          <qual:functionTerm qual:resultLevel="1">
            <math xmlns="http://www.w3.org/1998/Math/MathML">            
              <apply>
                <and/>
                <apply>
                  <eq/>
                  <ci> s_Pax5 </ci>
                  <cn type="integer"> 1 </cn>
                </apply>
                <apply>
                  <eq/>
                  <ci> s_Blimp1 </ci>
                  <cn type="integer"> 0 </cn>
                </apply>
              </apply>
            </math>
                                </qual:functionTerm>
        </qual:listOfFunctionTerms>
      </qual:transition>
      <qual:transition qual:id="tr_Bcl6">
        <qual:listOfInputs>
          <qual:input qual:thresholdLevel="1" qual:transitionEffect="none" qual:qualitativeSpecies="s_Bcl6" qual:id="tr_Bcl6_in_7"/>
          <qual:input qual:thresholdLevel="1" qual:transitionEffect="none" qual:qualitativeSpecies="s_Blimp1" qual:id="tr_Bcl6_in_9"/>
          <qual:input qual:thresholdLevel="1" qual:transitionEffect="none" qual:qualitativeSpecies="s_ERK" qual:id="tr_Bcl6_in_11"/>
          <qual:input qual:thresholdLevel="1" qual:transitionEffect="none" qual:qualitativeSpecies="s_Irf4" qual:id="tr_Bcl6_in_15"/>
          <qual:input qual:thresholdLevel="1" qual:transitionEffect="none" qual:qualitativeSpecies="s_Pax5" qual:id="tr_Bcl6_in_17"/>
          <qual:input qual:thresholdLevel="1" qual:transitionEffect="none" qual:qualitativeSpecies="s_STAT5" qual:id="tr_Bcl6_in_19"/>
          <qual:input qual:thresholdLevel="1" qual:transitionEffect="none" qual:qualitativeSpecies="s_STAT6" qual:id="tr_Bcl6_in_20"/>
        </qual:listOfInputs>
        <qual:listOfOutputs>
          <qual:output qual:transitionEffect="assignmentLevel" qual:qualitativeSpecies="s_Bcl6"/>
        </qual:listOfOutputs>
        <qual:listOfFunctionTerms>
          <qual:defaultTerm qual:resultLevel="0">
          </qual:defaultTerm>
          <qual:functionTerm qual:resultLevel="1">
            <math xmlns="http://www.w3.org/1998/Math/MathML">            
              <apply>
                <or/>
                <apply>
                  <or/>
                  <apply>
                    <and/>
                    <apply>
                      <and/>
                      <apply>
                        <eq/>
                        <ci> s_Bcl6 </ci>
                        <cn type="integer"> 1 </cn>
                      </apply>
                      <apply>
                        <and/>
                        <apply>
                          <and/>
                          <apply>
                            <eq/>
                            <ci> s_Blimp1 </ci>
                            <cn type="integer"> 0 </cn>
                          </apply>
                          <apply>
                            <eq/>
                            <ci> s_ERK </ci>
                            <cn type="integer"> 0 </cn>
                          </apply>
                        </apply>
                        <apply>
                          <eq/>
                          <ci> s_Irf4 </ci>
                          <cn type="integer"> 0 </cn>
                        </apply>
                      </apply>
                    </apply>
                    <apply>
                      <eq/>
                      <ci> s_Pax5 </ci>
                      <cn type="integer"> 1 </cn>
                    </apply>
                  </apply>
                  <apply>
                    <and/>
                    <apply>
                      <eq/>
                      <ci> s_STAT5 </ci>
                      <cn type="integer"> 1 </cn>
                    </apply>
                    <apply>
                      <and/>
                      <apply>
                        <and/>
                        <apply>
                          <eq/>
                          <ci> s_Blimp1 </ci>
                          <cn type="integer"> 0 </cn>
                        </apply>
                        <apply>
                          <eq/>
                          <ci> s_ERK </ci>
                          <cn type="integer"> 0 </cn>
                        </apply>
                      </apply>
                      <apply>
                        <eq/>
                        <ci> s_Irf4 </ci>
                        <cn type="integer"> 0 </cn>
                      </apply>
                    </apply>
                  </apply>
                </apply>
                <apply>
                  <and/>
                  <apply>
                    <eq/>
                    <ci> s_STAT6 </ci>
                    <cn type="integer"> 1 </cn>
                  </apply>
                  <apply>
                    <and/>
                    <apply>
                      <and/>
                      <apply>
                        <eq/>
                        <ci> s_Blimp1 </ci>
                        <cn type="integer"> 0 </cn>
                      </apply>
                      <apply>
                        <eq/>
                        <ci> s_ERK </ci>
                        <cn type="integer"> 0 </cn>
                      </apply>
                    </apply>
                    <apply>
                      <eq/>
                      <ci> s_Irf4 </ci>
                      <cn type="integer"> 0 </cn>
                    </apply>
                  </apply>
                </apply>
              </apply>
            </math>
                                </qual:functionTerm>
        </qual:listOfFunctionTerms>
      </qual:transition>
      <qual:transition qual:id="tr_BCR">
        <qual:listOfInputs>
          <qual:input qual:thresholdLevel="1" qual:transitionEffect="none" qual:qualitativeSpecies="s_Ag" qual:id="tr_BCR_in_0"/>
        </qual:listOfInputs>
        <qual:listOfOutputs>
          <qual:output qual:transitionEffect="assignmentLevel" qual:qualitativeSpecies="s_BCR"/>
        </qual:listOfOutputs>
        <qual:listOfFunctionTerms>
          <qual:defaultTerm qual:resultLevel="0">
          </qual:defaultTerm>
          <qual:functionTerm qual:resultLevel="1">
            <math xmlns="http://www.w3.org/1998/Math/MathML">            
              <apply>
                <eq/>
                <ci> s_Ag </ci>
                <cn type="integer"> 1 </cn>
              </apply>
            </math>
                                </qual:functionTerm>
        </qual:listOfFunctionTerms>
      </qual:transition>
      <qual:transition qual:id="tr_Blimp1">
        <qual:listOfInputs>
          <qual:input qual:thresholdLevel="1" qual:transitionEffect="none" qual:qualitativeSpecies="s_Bach2" qual:id="tr_Blimp1_in_6"/>
          <qual:input qual:thresholdLevel="1" qual:transitionEffect="none" qual:qualitativeSpecies="s_Bcl6" qual:id="tr_Blimp1_in_7"/>
          <qual:input qual:thresholdLevel="1" qual:transitionEffect="none" qual:qualitativeSpecies="s_ERK" qual:id="tr_Blimp1_in_11"/>
          <qual:input qual:thresholdLevel="1" qual:transitionEffect="none" qual:qualitativeSpecies="s_Irf4" qual:id="tr_Blimp1_in_15"/>
          <qual:input qual:thresholdLevel="1" qual:transitionEffect="none" qual:qualitativeSpecies="s_Pax5" qual:id="tr_Blimp1_in_17"/>
          <qual:input qual:thresholdLevel="1" qual:transitionEffect="none" qual:qualitativeSpecies="s_STAT3" qual:id="tr_Blimp1_in_18"/>
        </qual:listOfInputs>
        <qual:listOfOutputs>
          <qual:output qual:transitionEffect="assignmentLevel" qual:qualitativeSpecies="s_Blimp1"/>
        </qual:listOfOutputs>
        <qual:listOfFunctionTerms>
          <qual:defaultTerm qual:resultLevel="0">
          </qual:defaultTerm>
          <qual:functionTerm qual:resultLevel="1">
            <math xmlns="http://www.w3.org/1998/Math/MathML">            
              <apply>
                <or/>
                <apply>
                  <or/>
                  <apply>
                    <and/>
                    <apply>
                      <eq/>
                      <ci> s_ERK </ci>
                      <cn type="integer"> 1 </cn>
                    </apply>
                    <apply>
                      <and/>
                      <apply>
                        <and/>
                        <apply>
                          <eq/>
                          <ci> s_Bach2 </ci>
                          <cn type="integer"> 0 </cn>
                        </apply>
                        <apply>
                          <eq/>
                          <ci> s_Bcl6 </ci>
                          <cn type="integer"> 0 </cn>
                        </apply>
                      </apply>
                      <apply>
                        <eq/>
                        <ci> s_Pax5 </ci>
                        <cn type="integer"> 0 </cn>
                      </apply>
                    </apply>
                  </apply>
                  <apply>
                    <or/>
                    <apply>
                      <or/>
                      <apply>
                        <and/>
                        <apply>
                          <and/>
                          <apply>
                            <eq/>
                            <ci> s_Irf4 </ci>
                            <cn type="integer"> 1 </cn>
                          </apply>
                          <apply>
                            <and/>
                            <apply>
                              <and/>
                              <apply>
                                <eq/>
                                <ci> s_Bach2 </ci>
                                <cn type="integer"> 0 </cn>
                              </apply>
                              <apply>
                                <eq/>
                                <ci> s_Bcl6 </ci>
                                <cn type="integer"> 0 </cn>
                              </apply>
                            </apply>
                            <apply>
                              <eq/>
                              <ci> s_Pax5 </ci>
                              <cn type="integer"> 0 </cn>
                            </apply>
                          </apply>
                        </apply>
                        <apply>
                          <eq/>
                          <ci> s_Bach2 </ci>
                          <cn type="integer"> 0 </cn>
                        </apply>
                      </apply>
                      <apply>
                        <eq/>
                        <ci> s_Bcl6 </ci>
                        <cn type="integer"> 0 </cn>
                      </apply>
                    </apply>
                    <apply>
                      <eq/>
                      <ci> s_Pax5 </ci>
                      <cn type="integer"> 0 </cn>
                    </apply>
                  </apply>
                </apply>
                <apply>
                  <and/>
                  <apply>
                    <eq/>
                    <ci> s_STAT3 </ci>
                    <cn type="integer"> 1 </cn>
                  </apply>
                  <apply>
                    <and/>
                    <apply>
                      <and/>
                      <apply>
                        <eq/>
                        <ci> s_Bach2 </ci>
                        <cn type="integer"> 0 </cn>
                      </apply>
                      <apply>
                        <eq/>
                        <ci> s_Bcl6 </ci>
                        <cn type="integer"> 0 </cn>
                      </apply>
                    </apply>
                    <apply>
                      <eq/>
                      <ci> s_Pax5 </ci>
                      <cn type="integer"> 0 </cn>
                    </apply>
                  </apply>
                </apply>
              </apply>
            </math>
                                </qual:functionTerm>
        </qual:listOfFunctionTerms>
      </qual:transition>
      <qual:transition qual:id="tr_CD40">
        <qual:listOfInputs>
          <qual:input qual:thresholdLevel="1" qual:transitionEffect="none" qual:qualitativeSpecies="s_CD40L" qual:id="tr_CD40_in_1"/>
        </qual:listOfInputs>
        <qual:listOfOutputs>
          <qual:output qual:transitionEffect="assignmentLevel" qual:qualitativeSpecies="s_CD40"/>
        </qual:listOfOutputs>
        <qual:listOfFunctionTerms>
          <qual:defaultTerm qual:resultLevel="0">
          </qual:defaultTerm>
          <qual:functionTerm qual:resultLevel="1">
            <math xmlns="http://www.w3.org/1998/Math/MathML">            
              <apply>
                <eq/>
                <ci> s_CD40L </ci>
                <cn type="integer"> 1 </cn>
              </apply>
            </math>
                                </qual:functionTerm>
        </qual:listOfFunctionTerms>
      </qual:transition>
      <qual:transition qual:id="tr_ERK">
        <qual:listOfInputs>
          <qual:input qual:thresholdLevel="1" qual:transitionEffect="none" qual:qualitativeSpecies="s_BCR" qual:id="tr_ERK_in_8"/>
        </qual:listOfInputs>
        <qual:listOfOutputs>
          <qual:output qual:transitionEffect="assignmentLevel" qual:qualitativeSpecies="s_ERK"/>
        </qual:listOfOutputs>
        <qual:listOfFunctionTerms>
          <qual:defaultTerm qual:resultLevel="0">
          </qual:defaultTerm>
          <qual:functionTerm qual:resultLevel="1">
            <math xmlns="http://www.w3.org/1998/Math/MathML">            
              <apply>
                <eq/>
                <ci> s_BCR </ci>
                <cn type="integer"> 1 </cn>
              </apply>
            </math>
                                </qual:functionTerm>
        </qual:listOfFunctionTerms>
      </qual:transition>
      <qual:transition qual:id="tr_IL_21R">
        <qual:listOfInputs>
          <qual:input qual:thresholdLevel="1" qual:transitionEffect="none" qual:qualitativeSpecies="s_IL_21" qual:id="tr_IL_21R_in_3"/>
        </qual:listOfInputs>
        <qual:listOfOutputs>
          <qual:output qual:transitionEffect="assignmentLevel" qual:qualitativeSpecies="s_IL_21R"/>
        </qual:listOfOutputs>
        <qual:listOfFunctionTerms>
          <qual:defaultTerm qual:resultLevel="0">
          </qual:defaultTerm>
          <qual:functionTerm qual:resultLevel="1">
            <math xmlns="http://www.w3.org/1998/Math/MathML">            
              <apply>
                <eq/>
                <ci> s_IL_21 </ci>
                <cn type="integer"> 1 </cn>
              </apply>
            </math>
                                </qual:functionTerm>
        </qual:listOfFunctionTerms>
      </qual:transition>
      <qual:transition qual:id="tr_IL_2R">
        <qual:listOfInputs>
          <qual:input qual:thresholdLevel="1" qual:transitionEffect="none" qual:qualitativeSpecies="s_IL_2" qual:id="tr_IL_2R_in_2"/>
        </qual:listOfInputs>
        <qual:listOfOutputs>
          <qual:output qual:transitionEffect="assignmentLevel" qual:qualitativeSpecies="s_IL_2R"/>
        </qual:listOfOutputs>
        <qual:listOfFunctionTerms>
          <qual:defaultTerm qual:resultLevel="0">
          </qual:defaultTerm>
          <qual:functionTerm qual:resultLevel="1">
            <math xmlns="http://www.w3.org/1998/Math/MathML">            
              <apply>
                <eq/>
                <ci> s_IL_2 </ci>
                <cn type="integer"> 1 </cn>
              </apply>
            </math>
                                </qual:functionTerm>
        </qual:listOfFunctionTerms>
      </qual:transition>
      <qual:transition qual:id="tr_IL_4R">
        <qual:listOfInputs>
          <qual:input qual:thresholdLevel="1" qual:transitionEffect="none" qual:qualitativeSpecies="s_IL_4" qual:id="tr_IL_4R_in_4"/>
        </qual:listOfInputs>
        <qual:listOfOutputs>
          <qual:output qual:transitionEffect="assignmentLevel" qual:qualitativeSpecies="s_IL_4R"/>
        </qual:listOfOutputs>
        <qual:listOfFunctionTerms>
          <qual:defaultTerm qual:resultLevel="0">
          </qual:defaultTerm>
          <qual:functionTerm qual:resultLevel="1">
            <math xmlns="http://www.w3.org/1998/Math/MathML">            
              <apply>
                <eq/>
                <ci> s_IL_4 </ci>
                <cn type="integer"> 1 </cn>
              </apply>
            </math>
                                </qual:functionTerm>
        </qual:listOfFunctionTerms>
      </qual:transition>
      <qual:transition qual:id="tr_Irf4">
        <qual:listOfInputs>
          <qual:input qual:thresholdLevel="1" qual:transitionEffect="none" qual:qualitativeSpecies="s_Bcl6" qual:id="tr_Irf4_in_7"/>
          <qual:input qual:thresholdLevel="1" qual:transitionEffect="none" qual:qualitativeSpecies="s_Blimp1" qual:id="tr_Irf4_in_9"/>
          <qual:input qual:thresholdLevel="1" qual:transitionEffect="none" qual:qualitativeSpecies="s_Irf4" qual:id="tr_Irf4_in_15"/>
          <qual:input qual:thresholdLevel="1" qual:transitionEffect="none" qual:qualitativeSpecies="s_NF_kB" qual:id="tr_Irf4_in_16"/>
        </qual:listOfInputs>
        <qual:listOfOutputs>
          <qual:output qual:transitionEffect="assignmentLevel" qual:qualitativeSpecies="s_Irf4"/>
        </qual:listOfOutputs>
        <qual:listOfFunctionTerms>
          <qual:defaultTerm qual:resultLevel="0">
          </qual:defaultTerm>
          <qual:functionTerm qual:resultLevel="1">
            <math xmlns="http://www.w3.org/1998/Math/MathML">            
              <apply>
                <or/>
                <apply>
                  <or/>
                  <apply>
                    <and/>
                    <apply>
                      <eq/>
                      <ci> s_Blimp1 </ci>
                      <cn type="integer"> 1 </cn>
                    </apply>
                    <apply>
                      <eq/>
                      <ci> s_Bcl6 </ci>
                      <cn type="integer"> 0 </cn>
                    </apply>
                  </apply>
                  <apply>
                    <and/>
                    <apply>
                      <eq/>
                      <ci> s_Irf4 </ci>
                      <cn type="integer"> 1 </cn>
                    </apply>
                    <apply>
                      <eq/>
                      <ci> s_Bcl6 </ci>
                      <cn type="integer"> 0 </cn>
                    </apply>
                  </apply>
                </apply>
                <apply>
                  <and/>
                  <apply>
                    <eq/>
                    <ci> s_NF_kB </ci>
                    <cn type="integer"> 1 </cn>
                  </apply>
                  <apply>
                    <eq/>
                    <ci> s_Bcl6 </ci>
                    <cn type="integer"> 0 </cn>
                  </apply>
                </apply>
              </apply>
            </math>
                                </qual:functionTerm>
        </qual:listOfFunctionTerms>
      </qual:transition>
      <qual:transition qual:id="tr_NF_kB">
        <qual:listOfInputs>
          <qual:input qual:thresholdLevel="1" qual:transitionEffect="none" qual:qualitativeSpecies="s_CD40" qual:id="tr_NF_kB_in_10"/>
        </qual:listOfInputs>
        <qual:listOfOutputs>
          <qual:output qual:transitionEffect="assignmentLevel" qual:qualitativeSpecies="s_NF_kB"/>
        </qual:listOfOutputs>
        <qual:listOfFunctionTerms>
          <qual:defaultTerm qual:resultLevel="0">
          </qual:defaultTerm>
          <qual:functionTerm qual:resultLevel="1">
            <math xmlns="http://www.w3.org/1998/Math/MathML">            
              <apply>
                <eq/>
                <ci> s_CD40 </ci>
                <cn type="integer"> 1 </cn>
              </apply>
            </math>
                                </qual:functionTerm>
        </qual:listOfFunctionTerms>
      </qual:transition>
      <qual:transition qual:id="tr_Pax5">
        <qual:listOfInputs>
          <qual:input qual:thresholdLevel="1" qual:transitionEffect="none" qual:qualitativeSpecies="s_Blimp1" qual:id="tr_Pax5_in_9"/>
          <qual:input qual:thresholdLevel="1" qual:transitionEffect="none" qual:qualitativeSpecies="s_ERK" qual:id="tr_Pax5_in_11"/>
          <qual:input qual:thresholdLevel="1" qual:transitionEffect="none" qual:qualitativeSpecies="s_Irf4" qual:id="tr_Pax5_in_15"/>
          <qual:input qual:thresholdLevel="1" qual:transitionEffect="none" qual:qualitativeSpecies="s_Pax5" qual:id="tr_Pax5_in_17"/>
        </qual:listOfInputs>
        <qual:listOfOutputs>
          <qual:output qual:transitionEffect="assignmentLevel" qual:qualitativeSpecies="s_Pax5"/>
        </qual:listOfOutputs>
        <qual:listOfFunctionTerms>
          <qual:defaultTerm qual:resultLevel="0">
          </qual:defaultTerm>
          <qual:functionTerm qual:resultLevel="1">
            <math xmlns="http://www.w3.org/1998/Math/MathML">            
              <apply>
                <or/>
                <apply>
                  <and/>
                  <apply>
                    <and/>
                    <apply>
                      <eq/>
                      <ci> s_Pax5 </ci>
                      <cn type="integer"> 1 </cn>
                    </apply>
                    <apply>
                      <and/>
                      <apply>
                        <eq/>
                        <ci> s_Blimp1 </ci>
                        <cn type="integer"> 0 </cn>
                      </apply>
                      <apply>
                        <eq/>
                        <ci> s_ERK </ci>
                        <cn type="integer"> 0 </cn>
                      </apply>
                    </apply>
                  </apply>
                  <apply>
                    <eq/>
                    <ci> s_Irf4 </ci>
                    <cn type="integer"> 0 </cn>
                  </apply>
                </apply>
                <apply>
                  <eq/>
                  <ci> s_Pax5 </ci>
                  <cn type="integer"> 1 </cn>
                </apply>
              </apply>
            </math>
                                </qual:functionTerm>
        </qual:listOfFunctionTerms>
      </qual:transition>
      <qual:transition qual:id="tr_STAT3">
        <qual:listOfInputs>
          <qual:input qual:thresholdLevel="1" qual:transitionEffect="none" qual:qualitativeSpecies="s_IL_21R" qual:id="tr_STAT3_in_12"/>
        </qual:listOfInputs>
        <qual:listOfOutputs>
          <qual:output qual:transitionEffect="assignmentLevel" qual:qualitativeSpecies="s_STAT3"/>
        </qual:listOfOutputs>
        <qual:listOfFunctionTerms>
          <qual:defaultTerm qual:resultLevel="0">
          </qual:defaultTerm>
          <qual:functionTerm qual:resultLevel="1">
            <math xmlns="http://www.w3.org/1998/Math/MathML">            
              <apply>
                <eq/>
                <ci> s_IL_21R </ci>
                <cn type="integer"> 1 </cn>
              </apply>
            </math>
                                </qual:functionTerm>
        </qual:listOfFunctionTerms>
      </qual:transition>
      <qual:transition qual:id="tr_STAT5">
        <qual:listOfInputs>
          <qual:input qual:thresholdLevel="1" qual:transitionEffect="none" qual:qualitativeSpecies="s_IL_2R" qual:id="tr_STAT5_in_13"/>
        </qual:listOfInputs>
        <qual:listOfOutputs>
          <qual:output qual:transitionEffect="assignmentLevel" qual:qualitativeSpecies="s_STAT5"/>
        </qual:listOfOutputs>
        <qual:listOfFunctionTerms>
          <qual:defaultTerm qual:resultLevel="0">
          </qual:defaultTerm>
          <qual:functionTerm qual:resultLevel="1">
            <math xmlns="http://www.w3.org/1998/Math/MathML">            
              <apply>
                <eq/>
                <ci> s_IL_2R </ci>
                <cn type="integer"> 1 </cn>
              </apply>
            </math>
                                </qual:functionTerm>
        </qual:listOfFunctionTerms>
      </qual:transition>
      <qual:transition qual:id="tr_STAT6">
        <qual:listOfInputs>
          <qual:input qual:thresholdLevel="1" qual:transitionEffect="none" qual:qualitativeSpecies="s_IL_4R" qual:id="tr_STAT6_in_14"/>
        </qual:listOfInputs>
        <qual:listOfOutputs>
          <qual:output qual:transitionEffect="assignmentLevel" qual:qualitativeSpecies="s_STAT6"/>
        </qual:listOfOutputs>
        <qual:listOfFunctionTerms>
          <qual:defaultTerm qual:resultLevel="0">
          </qual:defaultTerm>
          <qual:functionTerm qual:resultLevel="1">
            <math xmlns="http://www.w3.org/1998/Math/MathML">            
              <apply>
                <eq/>
                <ci> s_IL_4R </ci>
                <cn type="integer"> 1 </cn>
              </apply>
            </math>
                                </qual:functionTerm>
        </qual:listOfFunctionTerms>
      </qual:transition>
      <qual:transition qual:id="tr_XBP1">
        <qual:listOfInputs>
          <qual:input qual:thresholdLevel="1" qual:transitionEffect="none" qual:qualitativeSpecies="s_Blimp1" qual:id="tr_XBP1_in_9"/>
          <qual:input qual:thresholdLevel="1" qual:transitionEffect="none" qual:qualitativeSpecies="s_Pax5" qual:id="tr_XBP1_in_17"/>
        </qual:listOfInputs>
        <qual:listOfOutputs>
          <qual:output qual:transitionEffect="assignmentLevel" qual:qualitativeSpecies="s_XBP1"/>
        </qual:listOfOutputs>
        <qual:listOfFunctionTerms>
          <qual:defaultTerm qual:resultLevel="0">
          </qual:defaultTerm>
          <qual:functionTerm qual:resultLevel="1">
            <math xmlns="http://www.w3.org/1998/Math/MathML">            
              <apply>
                <and/>
                <apply>
                  <eq/>
                  <ci> s_Blimp1 </ci>
                  <cn type="integer"> 1 </cn>
                </apply>
                <apply>
                  <eq/>
                  <ci> s_Pax5 </ci>
                  <cn type="integer"> 0 </cn>
                </apply>
              </apply>
            </math>
                                </qual:functionTerm>
        </qual:listOfFunctionTerms>
      </qual:transition>
    </qual:listOfTransitions>
  </model>
</sbml>
