# Supplementary material for: A Network Model to Describe the Terminal Differentiation of B Cells
Source: PLoS Comput Biol. 2016 Jan 11;12(1):e1004696. doi: 10.1371/journal.pcbi.1004696 (PMC4720151; doi:10.1371/journal.pcbi.1004696)
Supplement: S2 File — (XLSX) [file pcbi.1004696.s007.xlsx]

## Sheet: Wt_attractors
Wt attractors
	Mean
	Nodes
Attractor	AID	Ag	Bach2	Bcl6	BCR	Blimp1	CD40	CD40L	ERK	IL-2	IL-2R	IL-4	IL-4R	IL-21	IL-21R	Irf4	NF-κB	Pax5	STAT3	STAT5	STAT6	XBP1
Naive	1.73106e-22	8.55176e-23	1	1.87321e-22	1.15213e-22	2.31405e-22	1.04441e-22	8.33401e-23	1.45127e-22	8.46745e-23	1.16482e-22	8.42196e-23	1.15693e-22	8.63728e-23	1.20022e-22	1.77908e-22	1.04168e-22	1	1.38442e-22	1.50046e-22	1.50281e-22	2.29835e-22
GC	3.73134e-22	8.18954e-23	1	1	1.01924e-22	1.31927e-22	1.04801e-22	8.25718e-23	1.03169e-22	1.0336e-22	1.62474e-22	1.03268e-22	1.61948e-22	8.72784e-23	1.19178e-22	9.77851e-23	1.09545e-22	1	1.0695e-22	2.47981e-22	2.46571e-22	1.26039e-22
Mem	5.018e-22	8.23695e-23	1	1.41874e-22	1.03367e-22	1.34453e-22	1.65742e-22	1.03563e-22	9.91074e-23	9.64754e-23	1.4561e-22	9.62541e-23	1.45351e-22	8.61476e-23	1.15668e-22	1	2.5644e-22	1	1.18006e-22	2.11934e-22	2.11733e-22	9.92088e-23
PC	1.32274e-22	9.88572e-23	1.16335e-22	1.00591e-22	1.53386e-22	1	1.47244e-22	9.69485e-23	2.3121e-22	9.64382e-23	1.45723e-22	9.64845e-23	1.45725e-22	9.83386e-23	1.51151e-22	1	2.16217e-22	1.08511e-22	2.16938e-22	2.11546e-22	2.11338e-22	1
	Standard deviation
	Nodes
Attractor	AID	Ag	Bach2	Bcl6	BCR	Blimp1	CD40	CD40L	ERK	IL-2	IL-2R	IL-4	IL-4R	IL-21	IL-21R	Irf4	NF-κB	Pax5	STAT3	STAT5	STAT6	XBP1
Naive	1.16215e-22	5.23104e-23	0	1.08331e-22	6.76878e-23	1.24093e-22	6.04936e-23	5.1594e-23	8.36872e-23	5.18332e-23	6.63762e-23	5.14754e-23	6.62577e-23	5.27582e-23	7.09471e-23	1.17684e-22	6.55193e-23	0	9.15661e-23	9.90113e-23	9.79621e-23	1.54507e-22
Mem	2.96264e-22	5.14222e-23	0	1.0136e-22	5.99237e-23	8.49581e-23	8.73175e-23	5.66624e-23	6.29212e-23	5.56756e-23	8.39866e-23	5.57914e-23	8.41963e-23	5.25692e-23	6.93404e-23	0	1.53204e-22	0	7.81424e-23	1.48635e-22	1.48379e-22	5.6886e-23
GC	2.79392e-22	5.10512e-23	0	0	5.87305e-23	7.65886e-23	6.09603e-23	5.133e-23	6.24964e-23	5.64259e-23	8.8193e-23	5.64857e-23	8.80571e-23	5.33876e-23	7.24886e-23	6.63107e-23	6.67186e-23	0	6.72039e-23	1.6018e-22	1.59337e-22	8.2669e-23
PC	8.84559e-23	5.60587e-23	7.60368e-23	5.97239e-23	8.53049e-23	0	8.42255e-23	5.57317e-23	1.50708e-22	5.5639e-23	8.38628e-23	5.56613e-23	8.37876e-23	5.59479e-23	8.51441e-23	0	1.49014e-22	7.01869e-23	1.48707e-22	1.48244e-22	1.4812e-22	0

## Sheet: Loss of function mutants
Loss-of-function attractors
Mean
Loss of function in the node AID
Attractor	AID	Ag	Bach2	Bcl6	BCR	Blimp1	CD40	CD40L	ERK	IL-2	IL-2R	IL-4	IL-4R	IL-21	IL-21R	Irf4	NF-κB	Pax5	STAT3	STAT5	STAT6	XBP1
GC	0	1.61878e-63	1	1	1.93906e-63	2.32167e-63	1.92928e-63	1.51371e-63	1.8223e-63	1.87642e-63	2.96134e-63	1.84962e-63	2.84685e-63	1.66393e-63	1.93315e-63	1.81522e-63	1.97472e-63	1	2.02023e-63	4.42006e-63	4.25999e-63	2.26697e-63
Mem	0	1.42978e-63	1	2.48738e-63	1.83162e-63	2.97247e-25	2.93166e-63	1.93189e-63	1.8061e-63	1.711e-63	2.63036e-63	1.67233e-63	2.61678e-63	1.5777e-63	1.96697e-63	1	4.51326e-63	1	2.21291e-63	3.84071e-63	3.81242e-63	1.67424e-63
Naive	0	1.57211e-63	1	3.51617e-63	2.1379e-63	4.38427e-63	1.82172e-63	1.50432e-63	2.59648e-63	1.6406e-63	2.4268e-63	1.58938e-63	2.15836e-63	1.48777e-63	2.05851e-63	3.45328e-63	1.80203e-63	1	2.64949e-63	3.0863e-63	2.80005e-63	4.15539e-63
PC	0	1.74683e-63	2.07952e-63	1.79804e-63	2.718e-63	1	2.63711e-63	1.73014e-63	4.11284e-63	1.72256e-63	2.59439e-63	1.7244e-63	2.59591e-63	1.76417e-63	2.73109e-63	1	3.87422e-63	2.97247e-25	4.09908e-63	3.76491e-63	3.75339e-63	1
Loss of function in the node Ag
Attractor	AID	Ag	Bach2	Bcl6	BCR	Blimp1	CD40	CD40L	ERK	IL-2	IL-2R	IL-4	IL-4R	IL-21	IL-21R	Irf4	NF-κB	Pax5	STAT3	STAT5	STAT6	XBP1
GC	6.64127e-63	0	1	1	1.36304e-63	2.29964e-63	1.98649e-63	1.52867e-63	1.66145e-63	1.7679e-63	2.85619e-63	1.90709e-63	2.96448e-63	1.44332e-63	1.94599e-63	1.66715e-63	2.03612e-63	1	2.1073e-63	4.47211e-63	4.38574e-63	2.11592e-63
Mem	8.07054e-63	0	1	2.49254e-63	1.47835e-63	2.97247e-25	2.77185e-63	1.7499e-63	1.58548e-63	1.67101e-63	2.53522e-63	1.67229e-63	2.54854e-63	1.4752e-63	1.91317e-63	1	4.20391e-63	1	2.11797e-63	3.76415e-63	3.63606e-63	1.81071e-63
Naive	3.02144e-63	0	1	3.52322e-63	1.68518e-63	4.32138e-63	1.72102e-63	1.45877e-63	2.41812e-63	1.45055e-63	2.02464e-63	1.54146e-63	2.10968e-63	1.57955e-63	2.22884e-63	3.22648e-63	1.87203e-63	1	2.77628e-63	2.81065e-63	2.55044e-63	3.9076e-63
PC	2.31471e-63	0	2.04598e-63	1.82525e-63	1.79877e-63	1	2.62682e-63	1.71371e-63	2.81769e-63	1.71185e-63	2.58432e-63	1.71731e-63	2.58254e-63	1.77821e-63	2.75995e-63	1	3.86947e-63	2.97247e-25	4.17969e-63	3.76598e-63	3.7164e-63	1
Loss of function in the node Bach2
Attractor	AID	Ag	Bach2	Bcl6	BCR	Blimp1	CD40	CD40L	ERK	IL-2	IL-2R	IL-4	IL-4R	IL-21	IL-21R	Irf4	NF-κB	Pax5	STAT3	STAT5	STAT6	XBP1
GC-like	3.63598e-22	7.71639e-23	0	1	9.83475e-23	1.44549e-22	1.02372e-22	8.11808e-23	9.94279e-23	1.05109e-22	1.63851e-22	1.00518e-22	1.53412e-22	8.42008e-23	1.10778e-22	8.88971e-23	1.05503e-22	1	1.24292e-22	2.47688e-22	2.39178e-22	1.22841e-22
Mem-like	5.18335e-22	8.57305e-23	0	1.37177e-22	1.06335e-22	1.34208e-22	1.67891e-22	1.03383e-22	1.02524e-22	9.68098e-23	1.45554e-22	9.57259e-23	1.44861e-22	7.88624e-23	1.02955e-22	1	2.62169e-22	1	1.13764e-22	2.17995e-22	2.13403e-22	9.80992e-23
Naive-like	1.69874e-22	8.72656e-23	0	1.92157e-22	1.12098e-22	2.1853e-22	1.07214e-22	8.05036e-23	1.38808e-22	8.85614e-23	1.19694e-22	9.20656e-23	1.24148e-22	8.8231e-23	1.15174e-22	1.65651e-22	1.03741e-22	1	1.36679e-22	1.61103e-22	1.45145e-22	2.08376e-22
PC	1.31075e-22	9.93639e-23	0	1.03358e-22	1.53291e-22	1	1.48097e-22	9.85283e-23	2.30498e-22	9.60602e-23	1.45732e-22	9.69572e-23	1.45824e-22	9.87279e-23	1.51914e-22	1	2.18513e-22	1.10479e-22	2.28295e-22	2.08272e-22	2.12969e-22	1
Loss of function in the node Bcl6
Attractor	AID	Ag	Bach2	Bcl6	BCR	Blimp1	CD40	CD40L	ERK	IL-2	IL-2R	IL-4	IL-4R	IL-21	IL-21R	Irf4	NF-κB	Pax5	STAT3	STAT5	STAT6	XBP1
Mem	5.10126e-22	8.47799e-23	1	0	1.07125e-22	1.33243e-22	1.61635e-22	9.94744e-23	1.01152e-22	9.98261e-23	1.51912e-22	9.98157e-23	1.49532e-22	8.40907e-23	1.10341e-22	1	2.53986e-22	1	1.19818e-22	2.18001e-22	2.14744e-22	1.00873e-22
Naive	3.16229e-22	8.44376e-23	1	0	1.06934e-22	1.49873e-22	1.03391e-22	8.2461e-23	1.19608e-22	9.85247e-23	1.51245e-22	9.81857e-23	1.48962e-22	8.46655e-23	1.03739e-22	1.22385e-22	1.08608e-22	1	1.16737e-22	2.17571e-22	2.10807e-22	1.35051e-22
PC	1.30516e-22	9.817e-23	1.17594e-22	0	1.51088e-22	1	1.45322e-22	9.64293e-23	2.26365e-22	9.72996e-23	1.45745e-22	9.71117e-23	1.47807e-22	9.8862e-23	1.51998e-22	1	2.14718e-22	1.09839e-22	2.26544e-22	2.12633e-22	2.14766e-22	1
Loss of function in the node BCR
Attractor	AID	Ag	Bach2	Bcl6	BCR	Blimp1	CD40	CD40L	ERK	IL-2	IL-2R	IL-4	IL-4R	IL-21	IL-21R	Irf4	NF-κB	Pax5	STAT3	STAT5	STAT6	XBP1
GC	6.58858e-63	1.75407e-63	1	1	0	2.24012e-63	1.86739e-63	1.46456e-63	1.29865e-63	1.85575e-63	2.97985e-63	1.84403e-63	2.78192e-63	1.45537e-63	1.88059e-63	1.73665e-63	1.95963e-63	1	2.06184e-63	4.57279e-63	4.33302e-63	2.11792e-63
Mem	8.74101e-63	1.59394e-63	1	2.34232e-63	0	2.97247e-25	2.91312e-63	1.8179e-63	1.23498e-63	1.76463e-63	2.66956e-63	1.67497e-63	2.49065e-63	1.44194e-63	1.86877e-63	1	4.52159e-63	1	2.08255e-63	3.857e-63	3.67359e-63	1.75102e-63
Naive	2.88974e-63	1.76319e-63	1	3.40988e-63	0	4.13754e-63	1.8065e-63	1.34303e-63	1.72744e-63	1.51248e-63	2.17468e-63	1.50977e-63	1.99028e-63	1.54958e-63	2.19229e-63	3.30064e-63	1.99681e-63	1	2.87287e-63	2.81202e-63	2.48623e-63	3.99815e-63
PC	2.36144e-63	1.75363e-63	1.99562e-63	1.83864e-63	0	1	2.65122e-63	1.74484e-63	1.80608e-63	1.73385e-63	2.61458e-63	1.72211e-63	2.6091e-63	1.77826e-63	2.79506e-63	1	3.88888e-63	2.97247e-25	4.21103e-63	3.79346e-63	3.78704e-63	1
Loss of function in the node Blimp1
Attractor	AID	Ag	Bach2	Bcl6	BCR	Blimp1	CD40	CD40L	ERK	IL-2	IL-2R	IL-4	IL-4R	IL-21	IL-21R	Irf4	NF-κB	Pax5	STAT3	STAT5	STAT6	XBP1
GC	4.02425e-22	8.3056e-23	1	1	1.07214e-22	0	1.05989e-22	8.5776e-23	1.24017e-22	1.01651e-22	1.60575e-22	1.06247e-22	1.63021e-22	9.04675e-23	1.39531e-22	8.27912e-23	1.09299e-22	1	2.02412e-22	2.45798e-22	2.47349e-22	9.84655e-23
Mem	5.28731e-22	8.08992e-23	1	1.37939e-22	1.04003e-22	0	1.66654e-22	1.04617e-22	1.09808e-22	9.59691e-23	1.46901e-22	9.48984e-23	1.45434e-22	9.82578e-23	1.50434e-22	1	2.55167e-22	1	2.20719e-22	2.13295e-22	2.14525e-22	9.65701e-23
Naive	2.68343e-22	1.13772e-22	1	1.5624e-22	1.88007e-22	0	1.05318e-22	8.37697e-23	3.01742e-22	8.733e-23	1.2409e-22	8.87635e-23	1.30807e-22	9.52444e-23	1.47031e-22	7.88298e-23	1.06359e-22	1	2.12673e-22	1.72898e-22	1.77145e-22	9.36727e-23
Other	3.26964e-22	1.02184e-22	1.3938e-22	1.02822e-22	1.62803e-22	0	1.57517e-22	9.93162e-23	2.55283e-22	9.49291e-23	1.42575e-22	9.56629e-23	1.44457e-22	9.77864e-23	1.46811e-22	1	2.44789e-22	9.61426e-23	2.157e-22	2.03126e-22	2.09327e-22	9.54117e-23
Loss of function in the node CD40
Attractor	AID	Ag	Bach2	Bcl6	BCR	Blimp1	CD40	CD40L	ERK	IL-2	IL-2R	IL-4	IL-4R	IL-21	IL-21R	Irf4	NF-κB	Pax5	STAT3	STAT5	STAT6	XBP1
GC	6.58519e-63	1.52361e-63	1	1	1.81346e-63	2.46141e-63	0	1.75698e-63	1.78826e-63	1.85613e-63	2.98507e-63	1.81739e-63	2.93282e-63	1.52217e-63	1.91938e-63	1.5814e-63	1.40133e-63	1	2.07402e-63	4.55802e-63	4.45933e-63	2.36376e-63
Mem	5.49552e-63	1.46281e-63	1	1.86413e-63	1.77459e-63	2.97247e-25	0	1.67874e-63	1.64624e-63	1.64181e-63	2.54104e-63	1.66219e-63	2.48793e-63	1.53246e-63	1.97294e-63	1	1.95411e-63	1	2.17021e-63	3.65108e-63	3.54969e-63	1.73294e-63
Naive	3.09248e-63	1.55092e-63	1	3.25797e-63	2.15448e-63	4.0879e-63	0	1.67753e-63	2.69654e-63	1.59081e-63	2.13553e-63	1.50858e-63	2.12992e-63	1.39233e-63	1.97519e-63	2.94854e-63	1.27613e-63	1	2.40751e-63	2.76703e-63	2.58558e-63	3.97623e-63
PC	2.25591e-63	1.78573e-63	2.07492e-63	1.80831e-63	2.74249e-63	1	0	1.71624e-63	4.14928e-63	1.73163e-63	2.58544e-63	1.71805e-63	2.58522e-63	1.76322e-63	2.72796e-63	1	1.75259e-63	2.97247e-25	4.09808e-63	3.78189e-63	3.7392e-63	1
Loss of function in the node CD40L
Attractor	AID	Ag	Bach2	Bcl6	BCR	Blimp1	CD40	CD40L	ERK	IL-2	IL-2R	IL-4	IL-4R	IL-21	IL-21R	Irf4	NF-κB	Pax5	STAT3	STAT5	STAT6	XBP1
GC	7.23825e-63	1.52161e-63	1	1	1.88098e-63	2.39507e-63	1.34539e-63	0	1.85333e-63	1.83539e-63	2.88908e-63	1.87418e-63	3.0287e-63	1.48553e-63	1.86836e-63	1.56161e-63	1.61093e-63	1	2.06506e-63	4.34866e-63	4.70127e-63	2.23854e-63
Mem	7.04847e-63	1.50033e-63	1	2.09914e-63	1.82826e-63	2.97247e-25	1.96983e-63	0	1.79041e-63	1.75622e-63	2.69489e-63	1.72823e-63	2.66935e-63	1.47257e-63	1.92925e-63	1	3.07108e-63	1	2.09865e-63	3.91994e-63	3.89545e-63	1.66632e-63
Naive	3.08226e-63	1.66075e-63	1	3.31648e-63	2.11e-63	4.41799e-63	1.48103e-63	0	2.66183e-63	1.61927e-63	2.16078e-63	1.5005e-63	2.14369e-63	1.59357e-63	2.16917e-63	3.34311e-63	1.64165e-63	1	2.57661e-63	2.73998e-63	2.78809e-63	4.52073e-63
PC	2.33442e-63	1.7861e-63	2.10728e-63	1.79288e-63	2.72737e-63	1	1.73126e-63	0	4.1399e-63	1.70608e-63	2.55365e-63	1.70519e-63	2.59403e-63	1.77434e-63	2.73489e-63	1	2.64348e-63	2.97247e-25	4.0724e-63	3.73239e-63	3.76555e-63	1
Loss of function in the node ERK
Attractor	AID	Ag	Bach2	Bcl6	BCR	Blimp1	CD40	CD40L	ERK	IL-2	IL-2R	IL-4	IL-4R	IL-21	IL-21R	Irf4	NF-κB	Pax5	STAT3	STAT5	STAT6	XBP1
GC	6.26708e-63	1.70409e-63	1	1	2.63354e-63	2.30811e-63	1.86176e-63	1.48149e-63	0	1.81817e-63	2.90578e-63	1.80238e-63	2.72365e-63	1.42509e-63	1.94261e-63	1.63509e-63	1.92456e-63	1	2.16173e-63	4.42534e-63	4.07714e-63	2.1524e-63
Mem	8.66208e-63	1.686e-63	1	2.48846e-63	2.53456e-63	2.97247e-25	2.87461e-63	1.79317e-63	0	1.69621e-63	2.55612e-63	1.76172e-63	2.60861e-63	1.47999e-63	1.96815e-63	1	4.39326e-63	1	2.19405e-63	3.71232e-63	3.68917e-63	1.75517e-63
Naive	2.79553e-63	1.72459e-63	1	3.47935e-63	2.83064e-63	4.10438e-63	1.80845e-63	1.48628e-63	0	1.57e-63	2.14673e-63	1.4395e-63	1.98584e-63	1.59388e-63	2.34192e-63	3.12454e-63	1.9042e-63	1	3.04197e-63	2.64095e-63	2.53538e-63	3.89577e-63
PC	2.44622e-63	1.69664e-63	2.076e-63	1.93263e-63	2.58858e-63	1	2.66328e-63	1.74134e-63	0	1.71774e-63	2.61234e-63	1.7049e-63	2.58681e-63	1.82458e-63	2.86051e-63	1	3.92697e-63	2.97247e-25	4.41331e-63	3.77861e-63	3.7685e-63	1
Loss of function in the node IL-2
Attractor	AID	Ag	Bach2	Bcl6	BCR	Blimp1	CD40	CD40L	ERK	IL-2	IL-2R	IL-4	IL-4R	IL-21	IL-21R	Irf4	NF-κB	Pax5	STAT3	STAT5	STAT6	XBP1
GC	7.0219e-63	1.47881e-63	1	1	1.86627e-63	2.32567e-63	1.94386e-63	1.44428e-63	1.75231e-63	0	1.75696e-63	1.82013e-63	2.91314e-63	1.52922e-63	2.02044e-63	1.79168e-63	2.09872e-63	1	2.11486e-63	2.7718e-63	4.50372e-63	2.09559e-63
Mem	8.45366e-63	1.40532e-63	1	2.4795e-63	1.8271e-63	2.97247e-25	2.86615e-63	1.77873e-63	1.70637e-63	0	1.62347e-63	1.73203e-63	2.58633e-63	1.53882e-63	1.94809e-63	1	4.34538e-63	1	2.15115e-63	2.5639e-63	3.56058e-63	1.75752e-63
Naive	3.01711e-63	1.58008e-63	1	3.09352e-63	2.05859e-63	4.29804e-63	1.79273e-63	1.44946e-63	2.53531e-63	0	1.7425e-63	1.54043e-63	2.00381e-63	1.5178e-63	2.12759e-63	3.27666e-63	1.86855e-63	1	2.51809e-63	2.38191e-63	2.55468e-63	4.14704e-63
PC	2.34956e-63	1.72198e-63	2.10121e-63	1.83083e-63	2.6792e-63	1	2.66597e-63	1.73711e-63	4.02744e-63	0	1.7233e-63	1.72918e-63	2.61966e-63	1.7557e-63	2.69283e-63	1	3.91973e-63	2.97247e-25	4.03567e-63	2.614e-63	3.78411e-63	1
Loss of function in the node IL-2R
Attractor	AID	Ag	Bach2	Bcl6	BCR	Blimp1	CD40	CD40L	ERK	IL-2	IL-2R	IL-4	IL-4R	IL-21	IL-21R	Irf4	NF-κB	Pax5	STAT3	STAT5	STAT6	XBP1
GC	7.50673e-63	1.37572e-63	1	1	1.65393e-63	2.48149e-63	1.95234e-63	1.54302e-63	1.739e-63	1.71402e-63	0	1.88907e-63	3.0632e-63	1.45346e-63	1.86501e-63	1.75197e-63	1.91223e-63	1	2.15269e-63	1.83323e-63	4.86402e-63	2.19168e-63
Mem	9.01086e-63	1.52467e-63	1	2.29445e-63	1.85843e-63	2.97247e-25	2.9351e-63	1.87512e-63	1.7408e-63	1.67005e-63	0	1.7957e-63	2.71588e-63	1.50104e-63	1.94512e-63	1	4.52482e-63	1	2.17919e-63	1.79393e-63	4.02369e-63	1.82793e-63
Naive	3.34315e-63	1.51318e-63	1	3.09718e-63	1.9574e-63	3.84211e-63	1.77033e-63	1.4116e-63	2.46706e-63	1.71787e-63	0	1.46768e-63	2.04794e-63	1.60855e-63	2.10734e-63	2.85186e-63	1.80982e-63	1	2.60218e-63	1.68179e-63	2.7381e-63	3.53548e-63
PC	2.35569e-63	1.76741e-63	2.10013e-63	1.82544e-63	2.72196e-63	1	2.65117e-63	1.73616e-63	4.11113e-63	1.72058e-63	0	1.73286e-63	2.59248e-63	1.75579e-63	2.6838e-63	1	3.87872e-63	2.97247e-25	4.004e-63	1.71544e-63	3.73245e-63	1
Loss of function in the node IL-4
Attractor	AID	Ag	Bach2	Bcl6	BCR	Blimp1	CD40	CD40L	ERK	IL-2	IL-2R	IL-4	IL-4R	IL-21	IL-21R	Irf4	NF-κB	Pax5	STAT3	STAT5	STAT6	XBP1
GC	3.97692e-63	1.49597e-63	1	1	1.80286e-63	2.37003e-63	1.86306e-63	1.52253e-63	1.80525e-63	1.92688e-63	3.11675e-63	0	1.69434e-63	1.36202e-63	1.86606e-63	1.76347e-63	2.02434e-63	1	2.09546e-63	4.80495e-63	2.63861e-63	1.97812e-63
Mem	7.45987e-63	1.52034e-63	1	2.53312e-63	1.8563e-63	2.97247e-25	2.94747e-63	1.82634e-63	1.80926e-63	1.74189e-63	2.62509e-63	0	1.67084e-63	1.48196e-63	1.88266e-63	1	4.47751e-63	1	2.08578e-63	3.79071e-63	2.53527e-63	1.81593e-63
Naive	2.87306e-63	1.44076e-63	1	3.30596e-63	1.82995e-63	4.06204e-63	1.76154e-63	1.47083e-63	2.24377e-63	1.51012e-63	2.19879e-63	0	1.48203e-63	1.6029e-63	2.041e-63	3.16312e-63	1.81468e-63	1	2.6118e-63	2.8577e-63	2.26419e-63	4.17152e-63
PC	2.2604e-63	1.72071e-63	2.02488e-63	1.79717e-63	2.70268e-63	1	2.65595e-63	1.74582e-63	4.07193e-63	1.69057e-63	2.56945e-63	0	1.72363e-63	1.77212e-63	2.7255e-63	1	3.89578e-63	2.97247e-25	4.02096e-63	3.74995e-63	2.59728e-63	1
Loss of function in the node IL-4R
Attractor	AID	Ag	Bach2	Bcl6	BCR	Blimp1	CD40	CD40L	ERK	IL-2	IL-2R	IL-4	IL-4R	IL-21	IL-21R	Irf4	NF-κB	Pax5	STAT3	STAT5	STAT6	XBP1
GC	2.81819e-63	1.41882e-63	1	1	1.85913e-63	2.3488e-63	1.98868e-63	1.55202e-63	1.84326e-63	2.00173e-63	3.11485e-63	1.79178e-63	0	1.42778e-63	1.75545e-63	1.5404e-63	1.91638e-63	1	2.03312e-63	4.92467e-63	1.7895e-63	2.25371e-63
Mem	6.91182e-63	1.5429e-63	1	2.34858e-63	1.85502e-63	2.97247e-25	2.84313e-63	1.80793e-63	1.74323e-63	1.71201e-63	2.70152e-63	1.67929e-63	0	1.50957e-63	1.85431e-63	1	4.47085e-63	1	2.07015e-63	3.87379e-63	1.66668e-63	1.64894e-63
Naive	2.47343e-63	1.59818e-63	1	3.03464e-63	1.95225e-63	3.98182e-63	1.838e-63	1.44401e-63	2.36246e-63	1.62098e-63	2.15664e-63	1.75554e-63	0	1.50262e-63	2.0261e-63	2.90017e-63	1.77645e-63	1	2.43329e-63	2.64511e-63	1.75252e-63	4.06901e-63
PC	2.14666e-63	1.7646e-63	2.07823e-63	1.77937e-63	2.71513e-63	1	2.65031e-63	1.74431e-63	4.10365e-63	1.71315e-63	2.6142e-63	1.72826e-63	0	1.74632e-63	2.6818e-63	1	3.90613e-63	2.97247e-25	3.98848e-63	3.79269e-63	1.72369e-63	1
Loss of function in the node IL-21
Attractor	AID	Ag	Bach2	Bcl6	BCR	Blimp1	CD40	CD40L	ERK	IL-2	IL-2R	IL-4	IL-4R	IL-21	IL-21R	Irf4	NF-κB	Pax5	STAT3	STAT5	STAT6	XBP1
GC	7.21046e-63	1.45214e-63	1	1	1.74288e-63	2.35303e-63	1.98997e-63	1.54915e-63	1.87074e-63	1.87848e-63	2.92544e-63	1.85013e-63	3.04401e-63	0	1.36376e-63	1.84373e-63	2.11737e-63	1	1.82276e-63	4.67172e-63	4.63897e-63	2.34566e-63
Mem	8.46832e-63	1.43963e-63	1	2.50503e-63	1.84414e-63	2.97247e-25	2.85438e-63	1.85407e-63	1.78173e-63	1.76125e-63	2.61646e-63	1.66619e-63	2.5953e-63	0	1.45573e-63	1	4.33939e-63	1	1.7947e-63	3.76823e-63	3.74647e-63	1.76392e-63
Naive	3.3592e-63	1.49986e-63	1	3.30005e-63	2.08786e-63	3.88374e-63	1.81108e-63	1.51351e-63	2.64524e-63	1.41634e-63	2.03153e-63	1.49652e-63	2.15872e-63	0	1.56489e-63	3.21427e-63	1.93513e-63	1	2.14419e-63	2.7487e-63	2.70039e-63	4.03937e-63
PC	2.32431e-63	1.77595e-63	2.04833e-63	1.75936e-63	2.74958e-63	1	2.60872e-63	1.7141e-63	4.18058e-63	1.74652e-63	2.62531e-63	1.70419e-63	2.57535e-63	0	1.80232e-63	1	3.84431e-63	2.97247e-25	2.77746e-63	3.82615e-63	3.74553e-63	1
Loss of function in the node IL-21R
Attractor	AID	Ag	Bach2	Bcl6	BCR	Blimp1	CD40	CD40L	ERK	IL-2	IL-2R	IL-4	IL-4R	IL-21	IL-21R	Irf4	NF-κB	Pax5	STAT3	STAT5	STAT6	XBP1
GC	6.45767e-63	1.46678e-63	1	1	1.85639e-63	2.25188e-63	1.8502e-63	1.5144e-63	1.91128e-63	1.8323e-63	2.81413e-63	1.82681e-63	2.84121e-63	1.73546e-63	0	1.77045e-63	1.9909e-63	1	1.43951e-63	4.38272e-63	4.28653e-63	2.34156e-63
Mem	8.56996e-63	1.49068e-63	1	2.3815e-63	1.82002e-63	2.97247e-25	2.93781e-63	1.86466e-63	1.80421e-63	1.73758e-63	2.58603e-63	1.64386e-63	2.45282e-63	1.7087e-63	0	1	4.47621e-63	1	1.44215e-63	3.66883e-63	3.49814e-63	1.77227e-63
Naive	3.02498e-63	1.58102e-63	1	3.13191e-63	2.16051e-63	3.49237e-63	1.85814e-63	1.52049e-63	2.64587e-63	1.34747e-63	2.00438e-63	1.59284e-63	2.11042e-63	1.82242e-63	0	2.56589e-63	1.79917e-63	1	1.65165e-63	2.65034e-63	2.52053e-63	3.56647e-63
PC	2.36266e-63	1.79987e-63	2.01586e-63	1.7914e-63	2.79945e-63	1	2.64537e-63	1.74582e-63	4.23013e-63	1.72115e-63	2.61377e-63	1.73107e-63	2.61267e-63	1.72627e-63	0	1	3.88326e-63	2.97247e-25	1.79101e-63	3.80762e-63	3.75041e-63	1
Loss of function in the node Irf4
Attractor	AID	Ag	Bach2	Bcl6	BCR	Blimp1	CD40	CD40L	ERK	IL-2	IL-2R	IL-4	IL-4R	IL-21	IL-21R	Irf4	NF-κB	Pax5	STAT3	STAT5	STAT6	XBP1
GC	4.75546e-22	8.05929e-23	1	1	9.77608e-23	1.52276e-22	1.5121e-22	9.81324e-23	1.03788e-22	1.07284e-22	1.72799e-22	1.08203e-22	1.68478e-22	8.18485e-23	1.06821e-22	0	2.2226e-22	1	1.19739e-22	2.69797e-22	2.62635e-22	1.50842e-22
Naive	1.59855e-22	9.83296e-23	1	1.42079e-22	1.55929e-22	5.58679e-22	1.44108e-22	9.53731e-23	2.38779e-22	9.41844e-23	1.39902e-22	9.40054e-23	1.40588e-22	9.98658e-23	1.5628e-22	0	2.08682e-22	1	2.36304e-22	1.9896e-22	2.00294e-22	9.26441e-22
Loss of function in the node NF-κB
Attractor	AID	Ag	Bach2	Bcl6	BCR	Blimp1	CD40	CD40L	ERK	IL-2	IL-2R	IL-4	IL-4R	IL-21	IL-21R	Irf4	NF-κB	Pax5	STAT3	STAT5	STAT6	XBP1
GC	6.70316e-63	1.49753e-63	1	1	1.80377e-63	2.5326e-63	2.59522e-63	1.71837e-63	1.79076e-63	1.8832e-63	2.93019e-63	1.88912e-63	2.94408e-63	1.49429e-63	1.87881e-63	1.31221e-63	0	1	2.07433e-63	4.32939e-63	4.56902e-63	2.36354e-63
Mem	5.38233e-63	1.38658e-63	1	1.68691e-63	1.72928e-63	2.97247e-25	2.56757e-63	1.73928e-63	1.67469e-63	1.7446e-63	2.59061e-63	1.68717e-63	2.65441e-63	1.54659e-63	1.94852e-63	1	0	1	2.0969e-63	3.76333e-63	3.73011e-63	1.75436e-63
Naive	3.12729e-63	1.62418e-63	1	3.62227e-63	2.20003e-63	4.68108e-63	2.49473e-63	1.68974e-63	2.68076e-63	1.46889e-63	2.08032e-63	1.53402e-63	2.17648e-63	1.62802e-63	2.20805e-63	3.4691e-63	0	1	2.79719e-63	2.75362e-63	2.8667e-63	4.76663e-63
PC	2.19179e-63	1.7748e-63	2.08041e-63	1.80292e-63	2.74823e-63	1	2.62067e-63	1.73466e-63	4.15092e-63	1.71993e-63	2.60451e-63	1.7183e-63	2.59997e-63	1.77949e-63	2.76561e-63	1	0	2.97247e-25	4.16998e-63	3.7956e-63	3.74562e-63	1
Loss of function in the node Pax5
Attractor	AID	Ag	Bach2	Bcl6	BCR	Blimp1	CD40	CD40L	ERK	IL-2	IL-2R	IL-4	IL-4R	IL-21	IL-21R	Irf4	NF-κB	Pax5	STAT3	STAT5	STAT6	XBP1
Other	3.44468e-22	9.42149e-23	1.16556e-22	4.53699e-22	1.20191e-22	2.09648e-22	1.19595e-22	9.68855e-23	1.32684e-22	1.08793e-22	1.63155e-22	1.16688e-22	1.75621e-22	9.66826e-23	1.29789e-22	1.61331e-22	1.28177e-22	0	1.53734e-22	2.37887e-22	2.51779e-22	2.3024e-22
PC	1.33395e-22	9.75815e-23	9.65041e-23	1.03328e-22	1.48989e-22	1	1.48495e-22	9.65396e-23	2.1983e-22	9.81181e-23	1.47042e-22	9.71267e-23	1.47673e-22	9.76724e-23	1.4979e-22	1	2.17774e-22	0	2.21098e-22	2.15221e-22	2.14975e-22	1
Loss of function in the node STAT3
Attractor	AID	Ag	Bach2	Bcl6	BCR	Blimp1	CD40	CD40L	ERK	IL-2	IL-2R	IL-4	IL-4R	IL-21	IL-21R	Irf4	NF-κB	Pax5	STAT3	STAT5	STAT6	XBP1
GC	6.61031e-63	1.50198e-63	1	1	1.88307e-63	1.88434e-63	1.96128e-63	1.5157e-63	1.91824e-63	1.6805e-63	2.65846e-63	1.80199e-63	2.84486e-63	1.75757e-63	2.6515e-63	1.74406e-63	2.02867e-63	1	0	4.22172e-63	4.32376e-63	2.10056e-63
Mem	8.77701e-63	1.49663e-63	1	2.45853e-63	1.84827e-63	2.97247e-25	2.92869e-63	1.89182e-63	1.77783e-63	1.68749e-63	2.52585e-63	1.69953e-63	2.58594e-63	1.71316e-63	2.62683e-63	1	4.4446e-63	1	0	3.72185e-63	3.72494e-63	1.75879e-63
Naive	2.96029e-63	1.67939e-63	1	2.77984e-63	2.2925e-63	3.40759e-63	1.7887e-63	1.47286e-63	2.95455e-63	1.5236e-63	1.92504e-63	1.535e-63	1.96184e-63	1.79303e-63	2.59821e-63	2.49208e-63	1.81361e-63	1	0	2.42863e-63	2.47616e-63	3.18678e-63
PC	2.44759e-63	1.78996e-63	2.01055e-63	1.75743e-63	2.82348e-63	1	2.67071e-63	1.73355e-63	4.39023e-63	1.72604e-63	2.6097e-63	1.70648e-63	2.53999e-63	1.71732e-63	2.58805e-63	1	3.96585e-63	2.97247e-25	0	3.80879e-63	3.69632e-63	1
Loss of function in the node STAT5
Attractor	AID	Ag	Bach2	Bcl6	BCR	Blimp1	CD40	CD40L	ERK	IL-2	IL-2R	IL-4	IL-4R	IL-21	IL-21R	Irf4	NF-κB	Pax5	STAT3	STAT5	STAT6	XBP1
GC	7.9176e-63	1.49732e-63	1	1	1.86276e-63	2.39902e-63	1.94863e-63	1.57636e-63	1.83025e-63	1.77126e-63	2.56069e-63	1.82074e-63	3.10376e-63	1.41775e-63	1.91825e-63	1.8097e-63	2.09523e-63	1	2.25258e-63	0	4.99946e-63	1.97726e-63
Mem	8.36386e-63	1.50549e-63	1	2.29313e-63	1.82092e-63	2.97247e-25	2.88631e-63	1.83539e-63	1.72299e-63	1.7683e-63	2.61125e-63	1.67866e-63	2.47053e-63	1.4311e-63	1.92895e-63	1	4.4472e-63	1	2.1149e-63	0	3.51498e-63	1.8446e-63
Naive	2.99869e-63	1.58094e-63	1	2.63083e-63	2.20469e-63	3.80074e-63	2.01926e-63	1.64685e-63	2.51633e-63	1.76665e-63	2.58376e-63	1.31242e-63	1.96365e-63	1.58887e-63	1.97174e-63	3.05032e-63	1.96264e-63	1	2.33473e-63	0	2.44102e-63	3.86117e-63
PC	2.36628e-63	1.76634e-63	2.0377e-63	1.78726e-63	2.75201e-63	1	2.61677e-63	1.71214e-63	4.16183e-63	1.73552e-63	2.61111e-63	1.7319e-63	2.56559e-63	1.75362e-63	2.73368e-63	1	3.80134e-63	2.97247e-25	4.05592e-63	0	3.70971e-63	1
Loss of function in the node STAT6
Attractor	AID	Ag	Bach2	Bcl6	BCR	Blimp1	CD40	CD40L	ERK	IL-2	IL-2R	IL-4	IL-4R	IL-21	IL-21R	Irf4	NF-κB	Pax5	STAT3	STAT5	STAT6	XBP1
GC	2.53878e-63	1.56846e-63	1	1	1.94683e-63	2.55215e-63	1.91401e-63	1.45402e-63	2.00646e-63	2.10993e-63	3.45371e-63	1.75565e-63	2.68564e-63	1.47728e-63	2.08818e-63	2.01942e-63	2.14991e-63	1	2.19761e-63	5.50642e-63	0	2.30349e-63
Mem	6.95849e-63	1.47836e-63	1	2.32597e-63	1.83061e-63	2.97247e-25	3.05487e-63	1.89803e-63	1.81967e-63	1.79777e-63	2.65783e-63	1.72855e-63	2.58898e-63	1.52608e-63	1.86847e-63	1	4.66308e-63	1	2.09263e-63	3.89731e-63	0	1.71718e-63
Naive	1.97264e-63	1.60011e-63	1	2.66016e-63	2.03937e-63	3.8013e-63	1.8069e-63	1.4966e-63	2.5185e-63	1.55526e-63	2.05314e-63	1.80336e-63	2.7157e-63	1.54963e-63	2e-63	2.96187e-63	1.80624e-63	1	2.3604e-63	2.63705e-63	0	3.62691e-63
PC	1.89794e-63	1.75757e-63	2.09105e-63	1.80205e-63	2.70893e-63	1	2.67106e-63	1.73966e-63	4.06492e-63	1.71986e-63	2.62246e-63	1.71359e-63	2.58205e-63	1.74959e-63	2.70942e-63	1	3.92271e-63	2.97247e-25	4.04313e-63	3.7922e-63	0	1
Loss of function in the node XBP1
Attractor	AID	Ag	Bach2	Bcl6	BCR	Blimp1	CD40	CD40L	ERK	IL-2	IL-2R	IL-4	IL-4R	IL-21	IL-21R	Irf4	NF-κB	Pax5	STAT3	STAT5	STAT6	XBP1
GC	6.13486e-63	1.39318e-63	1	1	1.7447e-63	2.40936e-63	1.91087e-63	1.59334e-63	1.821e-63	1.95586e-63	3.04913e-63	1.73201e-63	2.74897e-63	1.41187e-63	1.91487e-63	1.62801e-63	1.91366e-63	1	2.14691e-63	4.81107e-63	4.15657e-63	0
Mem	8.5363e-63	1.49088e-63	1	2.4059e-63	1.88844e-63	2.97247e-25	2.94995e-63	1.87364e-63	1.83386e-63	1.63387e-63	2.58683e-63	1.71338e-63	2.56331e-63	1.43346e-63	1.89352e-63	1	4.47693e-63	1	2.09367e-63	3.8228e-63	3.64899e-63	0
Naive	3.11542e-63	1.50486e-63	1	3.34915e-63	2.04006e-63	4.12913e-63	1.83978e-63	1.39265e-63	2.55812e-63	1.51036e-63	2.19944e-63	1.41561e-63	2.17733e-63	1.53111e-63	2.0787e-63	3.42082e-63	2.03248e-63	1	2.58558e-63	2.87819e-63	2.89323e-63	0
PC-like	2.32286e-63	1.75618e-63	2.06868e-63	1.82319e-63	2.70375e-63	1	2.59926e-63	1.72578e-63	4.09076e-63	1.74538e-63	2.61019e-63	1.74132e-63	2.63638e-63	1.77175e-63	2.72044e-63	1	3.81921e-63	2.97247e-25	4.07919e-63	3.78824e-63	3.83307e-63	0
Loss-of-function attractors
Standard deviation
Loss of function in the node AID
Attractor	AID	Ag	Bach2	Bcl6	BCR	Blimp1	CD40	CD40L	ERK	IL-2	IL-2R	IL-4	IL-4R	IL-21	IL-21R	Irf4	NF-κB	Pax5	STAT3	STAT5	STAT6	XBP1
GC	0	9.19155e-64	0	0	1.02992e-63	1.43484e-63	1.11099e-63	9.43444e-64	1.09696e-63	1.02115e-63	1.45209e-63	1.01772e-63	1.51395e-63	9.23615e-64	1.09923e-63	1.19117e-63	1.2176e-63	0	1.21998e-63	2.64878e-63	2.66662e-63	1.52826e-63
Mem	0	8.95564e-64	0	1.81465e-63	1.07236e-63	0	1.51791e-63	9.94174e-64	1.15555e-63	9.95121e-64	1.48481e-63	1.00536e-63	1.48953e-63	8.71918e-64	1.15639e-63	0	2.6128e-63	0	1.36801e-63	2.65537e-63	2.66272e-63	9.8139e-64
Naive	0	9.47135e-64	0	1.88154e-63	1.19737e-63	2.22383e-63	1.129e-63	9.4233e-64	1.43674e-63	9.05394e-64	1.22038e-63	9.52943e-64	1.24081e-63	9.65375e-64	1.1765e-63	2.2299e-63	1.16001e-63	0	1.61623e-63	2.16345e-63	1.76332e-63	2.89585e-63
PC	0	9.92035e-64	1.37583e-63	1.07631e-63	1.51701e-63	0	1.46061e-63	9.89933e-64	2.66505e-63	9.86828e-64	1.47959e-63	9.80606e-64	1.46028e-63	9.9696e-64	1.50499e-63	0	2.59259e-63	0	2.67306e-63	2.59079e-63	2.60836e-63	0
Loss of function in the node Ag
Attractor	AID	Ag	Bach2	Bcl6	BCR	Blimp1	CD40	CD40L	ERK	IL-2	IL-2R	IL-4	IL-4R	IL-21	IL-21R	Irf4	NF-κB	Pax5	STAT3	STAT5	STAT6	XBP1
GC	4.66285e-63	0	0	0	8.77942e-64	1.27206e-63	1.09499e-63	9.38954e-64	9.65603e-64	9.8406e-64	1.53346e-63	9.2489e-64	1.43475e-63	8.98988e-64	1.04575e-63	1.23085e-63	1.239e-63	0	1.19299e-63	2.7477e-63	2.70598e-63	1.37802e-63
Mem	4.771e-63	0	0	1.78438e-63	9.00726e-64	0	1.43704e-63	9.62916e-64	9.29325e-64	9.67542e-64	1.42951e-63	9.78514e-64	1.38862e-63	9.09842e-64	1.10647e-63	0	2.48139e-63	0	1.32261e-63	2.43091e-63	2.38774e-63	1.02313e-63
Naive	1.86428e-63	0	0	2.07089e-63	1.02865e-63	2.15965e-63	1.08789e-63	9.19467e-64	1.16752e-63	9.13926e-64	1.17447e-63	9.01436e-64	1.10699e-63	9.62222e-64	1.30794e-63	1.93099e-63	1.13417e-63	0	1.90033e-63	1.70599e-63	1.61127e-63	2.76391e-63
PC	1.50524e-63	0	1.25048e-63	1.08462e-63	9.96615e-64	0	1.47933e-63	9.86001e-64	1.52774e-63	9.92988e-64	1.48678e-63	9.6555e-64	1.45006e-63	1.00509e-63	1.52678e-63	0	2.58969e-63	0	2.74084e-63	2.60106e-63	2.55851e-63	0
Loss of function in the node Bach2
Attractor	AID	Ag	Bach2	Bcl6	BCR	Blimp1	CD40	CD40L	ERK	IL-2	IL-2R	IL-4	IL-4R	IL-21	IL-21R	Irf4	NF-κB	Pax5	STAT3	STAT5	STAT6	XBP1
GC-like	2.66808e-22	5.02769e-23	0	0	5.64813e-23	8.85754e-23	6.06433e-23	5.13395e-23	6.03715e-23	5.56985e-23	8.8424e-23	5.63061e-23	8.84385e-23	5.32664e-23	6.28782e-23	6.69172e-23	6.07227e-23	0	7.73277e-23	1.61773e-22	1.58049e-22	9.20222e-23
Mem-like	3.02207e-22	5.19619e-23	0	9.10638e-23	6.23204e-23	8.3917e-23	9.03488e-23	5.68602e-23	6.55191e-23	5.4609e-23	8.42188e-23	5.48688e-23	8.28997e-23	4.95999e-23	6.17872e-23	0	1.58851e-22	0	7.62886e-23	1.49706e-22	1.48108e-22	5.71302e-23
Naive-like	1.30588e-22	5.10661e-23	0	1.24194e-22	6.62258e-23	1.37266e-22	5.88749e-23	5.33018e-23	8.63452e-23	5.17723e-23	6.76158e-23	5.315e-23	6.83306e-23	5.41297e-23	7.25395e-23	1.17034e-22	6.3713e-23	0	9.47189e-23	1.03257e-22	1.06301e-22	1.59507e-22
PC	8.69101e-23	5.6179e-23	0	6.09864e-23	8.60057e-23	0	8.51306e-23	5.48269e-23	1.51417e-22	5.58951e-23	8.2568e-23	5.54797e-23	8.48535e-23	5.5535e-23	8.57106e-23	0	1.50166e-22	7.22571e-23	1.52497e-22	1.47946e-22	1.51358e-22	0
Loss of function in the node Bcl6
Attractor	AID	Ag	Bach2	Bcl6	BCR	Blimp1	CD40	CD40L	ERK	IL-2	IL-2R	IL-4	IL-4R	IL-21	IL-21R	Irf4	NF-κB	Pax5	STAT3	STAT5	STAT6	XBP1
Mem	3.20436e-22	5.45335e-23	0	0	6.11758e-23	8.87316e-23	8.80387e-23	5.57826e-23	6.12913e-23	5.66597e-23	8.45523e-23	5.39744e-23	8.6722e-23	5.04828e-23	6.47931e-23	0	1.56223e-22	0	7.90391e-23	1.50053e-22	1.59144e-22	5.65888e-23
Naive	2.67745e-22	5.01961e-23	0	0	5.85941e-23	8.78242e-23	5.97295e-23	5.07638e-23	7.00993e-23	5.69776e-23	8.90293e-23	5.75036e-23	8.58499e-23	4.95227e-23	6.12666e-23	8.38761e-23	6.60615e-23	0	7.39187e-23	1.59335e-22	1.54411e-22	8.6785e-23
PC	8.62279e-23	5.57019e-23	7.72413e-23	0	8.41109e-23	0	8.52542e-23	5.53277e-23	1.48472e-22	5.48358e-23	8.40298e-23	5.59742e-23	8.49462e-23	5.60195e-23	8.59597e-23	0	1.50238e-22	7.36121e-23	1.52309e-22	1.48004e-22	1.50045e-22	0
Loss of function in the node BCR
Attractor	AID	Ag	Bach2	Bcl6	BCR	Blimp1	CD40	CD40L	ERK	IL-2	IL-2R	IL-4	IL-4R	IL-21	IL-21R	Irf4	NF-κB	Pax5	STAT3	STAT5	STAT6	XBP1
GC	5.05734e-63	9.78144e-64	0	0	0	1.427e-63	1.09315e-63	9.29334e-64	7.82661e-64	1.00874e-63	1.57826e-63	9.69598e-64	1.57685e-63	9.40804e-64	1.11156e-63	1.17713e-63	1.15284e-63	0	1.28204e-63	2.88117e-63	2.76586e-63	1.46022e-63
Mem	4.93654e-63	9.65817e-64	0	1.75359e-63	0	0	1.51564e-63	9.82697e-64	7.66032e-64	9.72927e-64	1.51307e-63	9.75415e-64	1.46946e-63	9.1048e-64	1.12368e-63	0	2.6422e-63	0	1.35381e-63	2.68549e-63	2.53088e-63	9.8847e-64
Naive	1.72259e-63	1.05151e-63	0	2.0983e-63	0	2.51473e-63	1.1212e-63	9.40525e-64	9.91844e-64	9.86563e-64	1.16653e-63	9.35328e-64	1.14099e-63	9.75381e-64	1.32109e-63	2.1e-63	1.21487e-63	0	1.86272e-63	1.8206e-63	1.52128e-63	2.78205e-63
PC	1.588e-63	9.98784e-64	1.31984e-63	1.10445e-63	0	0	1.46891e-63	9.84893e-64	1.00925e-63	9.83588e-64	1.47842e-63	9.74769e-64	1.45784e-63	9.89929e-64	1.49457e-63	0	2.60312e-63	0	2.66245e-63	2.60716e-63	2.60398e-63	0
Loss of function in the node Blimp1
Attractor	AID	Ag	Bach2	Bcl6	BCR	Blimp1	CD40	CD40L	ERK	IL-2	IL-2R	IL-4	IL-4R	IL-21	IL-21R	Irf4	NF-κB	Pax5	STAT3	STAT5	STAT6	XBP1
GC	3.01561e-22	5.01103e-23	0	0	5.90667e-23	0	5.97232e-23	5.18498e-23	6.98291e-23	5.66831e-23	8.89862e-23	5.64102e-23	9.03327e-23	5.46329e-23	8.0052e-23	5.99345e-23	6.55515e-23	0	1.41618e-22	1.59913e-22	1.62653e-22	5.60353e-23
Mem	2.99544e-22	5.11356e-23	0	9.99916e-23	6.08196e-23	0	8.50805e-23	5.67488e-23	6.61043e-23	5.54841e-23	8.26553e-23	5.54352e-23	8.38734e-23	5.62954e-23	8.61993e-23	0	1.51969e-22	0	1.54033e-22	1.51044e-22	1.47377e-22	5.48923e-23
Naive	2.25682e-22	5.59259e-23	0	1.1468e-22	8.54089e-23	0	5.78967e-23	5.01641e-23	1.53784e-22	5.29483e-23	7.61136e-23	5.49546e-23	7.65327e-23	5.60132e-23	8.21972e-23	5.6989e-23	6.34122e-23	0	1.45458e-22	1.22411e-22	1.26945e-22	5.45496e-23
Other	2.64546e-22	5.64935e-23	9.72206e-23	6.16666e-23	8.66854e-23	0	8.70336e-23	5.61898e-23	1.52954e-22	5.54176e-23	8.01994e-23	5.4436e-23	8.16969e-23	5.63624e-23	8.6511e-23	0	1.55495e-22	6.48616e-23	1.53199e-22	1.41579e-22	1.42722e-22	5.47728e-23
Loss of function in the node CD40
Attractor	AID	Ag	Bach2	Bcl6	BCR	Blimp1	CD40	CD40L	ERK	IL-2	IL-2R	IL-4	IL-4R	IL-21	IL-21R	Irf4	NF-κB	Pax5	STAT3	STAT5	STAT6	XBP1
GC	4.72053e-63	9.229e-64	0	0	1.01468e-63	1.45807e-63	0	9.9707e-64	1.06966e-63	1.0016e-63	1.61793e-63	1.00547e-63	1.4806e-63	9.276e-64	1.11118e-63	1.00349e-63	8.1601e-64	0	1.29796e-63	2.94229e-63	2.70468e-63	1.53957e-63
Mem	4.25395e-63	8.67717e-64	0	1.06479e-63	1.00877e-63	0	0	1.05806e-63	1.0722e-63	9.92545e-64	1.42722e-63	9.75039e-64	1.43473e-63	9.58867e-64	1.17002e-63	0	1.02231e-63	0	1.3956e-63	2.64204e-63	2.50038e-63	1.02352e-63
Naive	2.14301e-63	9.54539e-64	0	1.99775e-63	1.21011e-63	2.12831e-63	0	9.94558e-64	1.53127e-63	9.47314e-64	1.24598e-63	9.36919e-64	1.18421e-63	9.25454e-64	1.15652e-63	1.962e-63	8.16897e-64	0	1.52531e-63	1.87393e-63	1.81693e-63	2.65324e-63
PC	1.44122e-63	9.93443e-64	1.27759e-63	1.03537e-63	1.52536e-63	0	0	9.99306e-64	2.67911e-63	9.84689e-64	1.4938e-63	9.86359e-64	1.47272e-63	9.97388e-64	1.50566e-63	0	9.89758e-64	0	2.69865e-63	2.6052e-63	2.58803e-63	0
Loss of function in the node CD40L
Attractor	AID	Ag	Bach2	Bcl6	BCR	Blimp1	CD40	CD40L	ERK	IL-2	IL-2R	IL-4	IL-4R	IL-21	IL-21R	Irf4	NF-κB	Pax5	STAT3	STAT5	STAT6	XBP1
GC	4.94462e-63	9.52434e-64	0	0	1.05281e-63	1.45489e-63	7.99381e-64	0	1.15256e-63	9.95084e-64	1.48726e-63	9.80693e-64	1.52668e-63	9.16892e-64	1.10711e-63	1.0029e-63	9.50093e-64	0	1.30025e-63	2.66998e-63	2.83182e-63	1.43184e-63
Mem	4.39128e-63	8.72207e-64	0	1.2737e-63	1.03318e-63	0	9.4063e-64	0	1.13008e-63	1.04625e-63	1.55793e-63	1.00831e-63	1.47868e-63	9.19952e-64	1.13537e-63	0	1.42404e-63	0	1.39053e-63	2.743e-63	2.59734e-63	9.96786e-64
Naive	2.16318e-63	9.17713e-64	0	2.07433e-63	1.27498e-63	2.63127e-63	8.69822e-64	0	1.63635e-63	9.41611e-64	1.2692e-63	9.32222e-64	1.19352e-63	1.02679e-63	1.2179e-63	2.5601e-63	9.81195e-64	0	1.7186e-63	1.81342e-63	1.82302e-63	2.96951e-63
PC	1.54914e-63	9.96087e-64	1.37276e-63	1.05339e-63	1.51927e-63	0	1.00208e-63	0	2.68514e-63	9.89903e-64	1.49602e-63	9.88823e-64	1.46894e-63	9.95126e-64	1.50811e-63	0	1.49759e-63	0	2.70555e-63	2.61376e-63	2.5812e-63	0
Loss of function in the node ERK
Attractor	AID	Ag	Bach2	Bcl6	BCR	Blimp1	CD40	CD40L	ERK	IL-2	IL-2R	IL-4	IL-4R	IL-21	IL-21R	Irf4	NF-κB	Pax5	STAT3	STAT5	STAT6	XBP1
GC	4.74812e-63	9.86192e-64	0	0	1.49702e-63	1.56433e-63	1.09218e-63	9.17759e-64	0	1.02481e-63	1.5653e-63	9.83016e-64	1.51899e-63	9.02974e-64	1.17828e-63	1.11739e-63	1.17421e-63	0	1.44385e-63	2.84798e-63	2.72271e-63	1.46025e-63
Mem	5.07179e-63	9.65805e-64	0	1.79384e-63	1.46026e-63	0	1.50695e-63	9.96572e-64	0	9.80308e-64	1.48447e-63	9.69801e-64	1.44392e-63	9.12351e-64	1.14707e-63	0	2.63327e-63	0	1.41847e-63	2.62797e-63	2.57626e-63	1.00939e-63
Naive	1.63062e-63	1.01842e-63	0	2.01589e-63	1.50753e-63	2.73973e-63	1.10789e-63	9.47233e-64	0	9.37435e-64	1.16992e-63	9.37769e-64	1.21985e-63	9.6344e-64	1.35518e-63	2.41245e-63	1.1426e-63	0	1.91943e-63	1.75131e-63	1.62564e-63	2.85638e-63
PC	1.67131e-63	9.96195e-64	1.36343e-63	1.18267e-63	1.47454e-63	0	1.45798e-63	9.88662e-64	0	9.86049e-64	1.48059e-63	9.88934e-64	1.45586e-63	9.89906e-64	1.50576e-63	0	2.60822e-63	0	2.6765e-63	2.60919e-63	2.53994e-63	0
Loss of function in the node IL-2
Attractor	AID	Ag	Bach2	Bcl6	BCR	Blimp1	CD40	CD40L	ERK	IL-2	IL-2R	IL-4	IL-4R	IL-21	IL-21R	Irf4	NF-κB	Pax5	STAT3	STAT5	STAT6	XBP1
GC	4.52143e-63	9.27655e-64	0	0	1.06886e-63	1.58372e-63	1.08669e-63	8.81891e-64	1.12249e-63	0	1.02412e-63	9.84679e-64	1.43448e-63	9.44269e-64	1.13428e-63	1.22652e-63	1.23169e-63	0	1.39798e-63	1.56083e-63	2.59653e-63	1.28277e-63
Mem	5.04982e-63	8.89318e-64	0	1.89257e-63	1.04284e-63	0	1.47524e-63	9.90627e-64	1.14432e-63	0	9.94303e-64	9.64048e-64	1.40821e-63	9.04685e-64	1.15879e-63	0	2.57778e-63	0	1.42078e-63	1.46774e-63	2.60411e-63	9.55948e-64
Naive	1.91406e-63	9.5256e-64	0	1.85493e-63	1.18145e-63	2.39985e-63	1.05494e-63	8.55771e-64	1.46315e-63	0	9.54233e-64	8.83824e-64	1.15333e-63	9.91686e-64	1.34418e-63	2.25322e-63	1.12312e-63	0	1.87804e-63	1.37661e-63	1.67817e-63	2.85417e-63
PC	1.52668e-63	9.93153e-64	1.37353e-63	1.07804e-63	1.48127e-63	0	1.49054e-63	9.88821e-64	2.61646e-63	0	9.98821e-64	9.98991e-64	1.48259e-63	9.88979e-64	1.52017e-63	0	2.65531e-63	0	2.6746e-63	1.50833e-63	2.62905e-63	0
Loss of function in the node IL-2R
Attractor	AID	Ag	Bach2	Bcl6	BCR	Blimp1	CD40	CD40L	ERK	IL-2	IL-2R	IL-4	IL-4R	IL-21	IL-21R	Irf4	NF-κB	Pax5	STAT3	STAT5	STAT6	XBP1
GC	4.89907e-63	8.70909e-64	0	0	9.94926e-64	1.52642e-63	1.10419e-63	9.14171e-64	1.09576e-63	1.00329e-63	0	9.72858e-64	1.53668e-63	9.06157e-64	1.16866e-63	1.27962e-63	1.24656e-63	0	1.3775e-63	1.0341e-63	2.80574e-63	1.37367e-63
Mem	5.01573e-63	9.03248e-64	0	1.63677e-63	1.08889e-63	0	1.50307e-63	9.95127e-64	1.18923e-63	9.90594e-64	0	9.64131e-64	1.48473e-63	9.39361e-64	1.15956e-63	0	2.57732e-63	0	1.36096e-63	9.95689e-64	2.66973e-63	9.69352e-64
Naive	2.22456e-63	9.36499e-64	0	1.88778e-63	1.22405e-63	2.40856e-63	1.00816e-63	9.28323e-64	1.39672e-63	1.00687e-63	0	9.58653e-64	1.31278e-63	1.00783e-63	1.30746e-63	2.18502e-63	1.11523e-63	0	1.69492e-63	1.02729e-63	1.93035e-63	2.8298e-63
PC	1.57041e-63	9.87647e-64	1.35186e-63	1.08659e-63	1.5141e-63	0	1.46861e-63	9.8365e-64	2.6435e-63	1.00154e-63	0	9.84902e-64	1.46844e-63	1.00377e-63	1.50361e-63	0	2.61916e-63	0	2.67111e-63	9.90886e-64	2.57304e-63	0
Loss of function in the node IL-4
Attractor	AID	Ag	Bach2	Bcl6	BCR	Blimp1	CD40	CD40L	ERK	IL-2	IL-2R	IL-4	IL-4R	IL-21	IL-21R	Irf4	NF-κB	Pax5	STAT3	STAT5	STAT6	XBP1
GC	2.29248e-63	9.35462e-64	0	0	1.07517e-63	1.44872e-63	1.1101e-63	8.40271e-64	1.06221e-63	1.04724e-63	1.619e-63	0	1.00242e-63	8.67403e-64	1.07197e-63	1.22562e-63	1.2574e-63	0	1.31426e-63	2.9116e-63	1.49064e-63	1.28747e-63
Mem	4.63992e-63	8.97233e-64	0	1.86209e-63	1.10629e-63	0	1.50962e-63	9.78811e-64	1.12019e-63	9.84838e-64	1.49144e-63	0	9.86232e-64	9.31396e-64	1.12341e-63	0	2.68443e-63	0	1.30482e-63	2.68409e-63	1.50127e-63	1.01796e-63
Naive	1.69623e-63	8.982e-64	0	1.80335e-63	1.10025e-63	2.26517e-63	1.05221e-63	8.91558e-64	1.36259e-63	9.46472e-64	1.19644e-63	0	8.95568e-64	9.22951e-64	1.20395e-63	2.1452e-63	1.1866e-63	0	1.61385e-63	1.79386e-63	1.27571e-63	2.93149e-63
PC	1.44671e-63	9.99607e-64	1.35741e-63	1.04966e-63	1.49851e-63	0	1.48059e-63	9.82657e-64	2.63284e-63	9.8942e-64	1.47941e-63	0	9.8906e-64	9.86515e-64	1.476e-63	0	2.61396e-63	0	2.67657e-63	2.57075e-63	1.4913e-63	0
Loss of function in the node IL-4R
Attractor	AID	Ag	Bach2	Bcl6	BCR	Blimp1	CD40	CD40L	ERK	IL-2	IL-2R	IL-4	IL-4R	IL-21	IL-21R	Irf4	NF-κB	Pax5	STAT3	STAT5	STAT6	XBP1
GC	1.56976e-63	9.07486e-64	0	0	1.07547e-63	1.46431e-63	1.05801e-63	9.57133e-64	1.02233e-63	9.92855e-64	1.65642e-63	9.76376e-64	0	8.73745e-64	1.15494e-63	1.13283e-63	1.16469e-63	0	1.37053e-63	2.96795e-63	9.70231e-64	1.41265e-63
Mem	4.31763e-63	9.38702e-64	0	1.63047e-63	1.07206e-63	0	1.43337e-63	9.59696e-64	1.11428e-63	1.01841e-63	1.45542e-63	1.00338e-63	0	9.08951e-64	1.16932e-63	0	2.43055e-63	0	1.34848e-63	2.64845e-63	9.99147e-64	1.01744e-63
Naive	1.24418e-63	9.61083e-64	0	1.7678e-63	1.20358e-63	2.31639e-63	1.06911e-63	8.92646e-64	1.36764e-63	9.53614e-64	1.21043e-63	1.02716e-63	0	9.62155e-64	1.15123e-63	2.25382e-63	1.05474e-63	0	1.6214e-63	1.7693e-63	9.67091e-64	2.99552e-63
PC	1.27642e-63	9.93823e-64	1.3245e-63	1.06371e-63	1.50401e-63	0	1.49265e-63	9.90072e-64	2.66166e-63	9.84907e-64	1.48553e-63	1.00024e-63	0	9.97664e-64	1.49869e-63	0	2.64198e-63	0	2.63708e-63	2.61903e-63	9.87274e-64	0
Loss of function in the node IL-21
Attractor	AID	Ag	Bach2	Bcl6	BCR	Blimp1	CD40	CD40L	ERK	IL-2	IL-2R	IL-4	IL-4R	IL-21	IL-21R	Irf4	NF-κB	Pax5	STAT3	STAT5	STAT6	XBP1
GC	5.13362e-63	8.59802e-64	0	0	1.06501e-63	1.22504e-63	1.17653e-63	9.55919e-64	1.09518e-63	9.85912e-64	1.63433e-63	9.75555e-64	1.46402e-63	0	8.63986e-64	1.24236e-63	1.21392e-63	0	1.00249e-63	2.85101e-63	2.82829e-63	1.47581e-63
Mem	4.98368e-63	8.94076e-64	0	1.93297e-63	1.04627e-63	0	1.53245e-63	9.8002e-64	1.13102e-63	9.62121e-64	1.4597e-63	9.80843e-64	1.43399e-63	0	8.86462e-64	0	2.56667e-63	0	1.08355e-63	2.63808e-63	2.53689e-63	9.36691e-64
Naive	2.11093e-63	9.76881e-64	0	1.7283e-63	1.23465e-63	1.82342e-63	1.08368e-63	8.75714e-64	1.48509e-63	9.50696e-64	1.18315e-63	9.30441e-64	1.10981e-63	0	9.77631e-64	1.73955e-63	1.23112e-63	0	1.33416e-63	1.64572e-63	1.72243e-63	2.4619e-63
PC	1.55778e-63	9.8867e-64	1.29623e-63	1.0483e-63	1.51816e-63	0	1.4964e-63	9.79356e-64	2.66747e-63	9.78768e-64	1.47893e-63	9.82975e-64	1.46055e-63	0	1.00044e-63	0	2.62348e-63	0	1.53805e-63	2.63135e-63	2.57674e-63	0
Loss of function in the node IL-21R
Attractor	AID	Ag	Bach2	Bcl6	BCR	Blimp1	CD40	CD40L	ERK	IL-2	IL-2R	IL-4	IL-4R	IL-21	IL-21R	Irf4	NF-κB	Pax5	STAT3	STAT5	STAT6	XBP1
GC	4.76018e-63	9.31414e-64	0	0	1.02736e-63	1.17132e-63	1.09943e-63	8.65272e-64	1.11801e-63	9.72644e-64	1.5703e-63	9.63712e-64	1.46575e-63	9.64132e-64	0	1.22668e-63	1.16782e-63	0	9.28205e-64	2.81218e-63	2.68898e-63	1.53486e-63
Mem	4.92859e-63	9.05826e-64	0	1.76013e-63	1.03924e-63	0	1.48601e-63	9.93583e-64	1.10914e-63	9.86911e-64	1.46309e-63	9.71312e-64	1.41756e-63	9.63191e-64	0	0	2.58162e-63	0	8.90807e-64	2.59249e-63	2.42962e-63	1.03439e-63
Naive	2.07665e-63	9.69789e-64	0	1.69398e-63	1.21996e-63	1.61689e-63	1.11914e-63	9.3266e-64	1.51309e-63	8.82624e-64	1.14797e-63	9.33451e-64	1.14652e-63	9.60122e-64	0	1.62849e-63	1.14528e-63	0	9.8683e-64	1.65376e-63	1.58558e-63	2.33644e-63
PC	1.5838e-63	9.95458e-64	1.28001e-63	1.04269e-63	1.49431e-63	0	1.46605e-63	9.76278e-64	2.67245e-63	9.99345e-64	1.48235e-63	9.78802e-64	1.45237e-63	9.82897e-64	0	0	2.61148e-63	0	9.97446e-64	2.6105e-63	2.55472e-63	0
Loss of function in the node Irf4
Attractor	AID	Ag	Bach2	Bcl6	BCR	Blimp1	CD40	CD40L	ERK	IL-2	IL-2R	IL-4	IL-4R	IL-21	IL-21R	Irf4	NF-κB	Pax5	STAT3	STAT5	STAT6	XBP1
GC	3.01496e-22	4.94632e-23	0	0	5.70359e-23	8.90556e-23	8.63348e-23	5.71215e-23	6.10014e-23	5.78255e-23	9.47935e-23	5.61922e-23	9.33483e-23	5.26046e-23	6.26586e-23	0	1.50561e-22	0	7.45244e-23	1.73198e-22	1.70588e-22	1.10601e-22
Naive	1.36764e-22	5.64533e-23	0	1.05093e-22	8.72454e-23	2.86132e-22	8.3162e-23	5.51474e-23	1.53879e-22	5.45529e-23	8.02343e-23	5.48891e-23	8.11531e-23	5.61441e-23	8.65055e-23	0	1.47937e-22	0	1.539e-22	1.38182e-22	1.40961e-22	5.84084e-22
Loss of function in the node NF-κB
Attractor	AID	Ag	Bach2	Bcl6	BCR	Blimp1	CD40	CD40L	ERK	IL-2	IL-2R	IL-4	IL-4R	IL-21	IL-21R	Irf4	NF-κB	Pax5	STAT3	STAT5	STAT6	XBP1
GC	5.03621e-63	9.17283e-64	0	0	1.01985e-63	1.47128e-63	1.40661e-63	9.67128e-64	1.09992e-63	9.85961e-64	1.50276e-63	9.82468e-64	1.58361e-63	8.93296e-64	1.11064e-63	9.46128e-64	0	0	1.31762e-63	2.83284e-63	2.85389e-63	1.5729e-63
Mem	4.64256e-63	9.2492e-64	0	1.01264e-63	1.09435e-63	0	1.42409e-63	9.7238e-64	1.15033e-63	9.93638e-64	1.46364e-63	9.9564e-64	1.49152e-63	9.32056e-64	1.11488e-63	0	0	0	1.26842e-63	2.71375e-63	2.61622e-63	1.02642e-63
Naive	2.05161e-63	9.47348e-64	0	1.97684e-63	1.21875e-63	2.39478e-63	1.46212e-63	9.97143e-64	1.59158e-63	9.61945e-64	1.23066e-63	9.25314e-64	1.22479e-63	9.6647e-64	1.28259e-63	2.32388e-63	0	0	1.7513e-63	1.93285e-63	1.9224e-63	2.82682e-63
PC	1.45498e-63	9.9212e-64	1.3318e-63	1.05306e-63	1.4986e-63	0	1.48852e-63	9.97166e-64	2.65321e-63	9.98053e-64	1.49985e-63	9.91828e-64	1.486e-63	9.85693e-64	1.51843e-63	0	0	0	2.70725e-63	2.63077e-63	2.62569e-63	0
Loss of function in the node Pax5
Attractor	AID	Ag	Bach2	Bcl6	BCR	Blimp1	CD40	CD40L	ERK	IL-2	IL-2R	IL-4	IL-4R	IL-21	IL-21R	Irf4	NF-κB	Pax5	STAT3	STAT5	STAT6	XBP1
Other	2.99737e-22	5.78265e-23	6.49759e-23	3.17957e-22	7.14205e-23	1.32475e-22	7.17354e-23	5.90941e-23	8.57565e-23	6.37512e-23	9.53113e-23	6.57944e-23	9.84686e-23	6.30579e-23	7.75445e-23	1.18084e-22	7.77689e-23	0	9.8443e-23	1.6692e-22	1.73274e-22	1.78434e-22
PC	9.44473e-23	5.5993e-23	5.56572e-23	6.25579e-23	8.50136e-23	0	8.36349e-23	5.60257e-23	1.50393e-22	5.58872e-23	8.47261e-23	5.56789e-23	8.32764e-23	5.59681e-23	8.51876e-23	0	1.48727e-22	0	1.52123e-22	1.48981e-22	1.468e-22	0
Loss of function in the node STAT3
Attractor	AID	Ag	Bach2	Bcl6	BCR	Blimp1	CD40	CD40L	ERK	IL-2	IL-2R	IL-4	IL-4R	IL-21	IL-21R	Irf4	NF-κB	Pax5	STAT3	STAT5	STAT6	XBP1
GC	4.95364e-63	9.20428e-64	0	0	1.091e-63	1.20551e-63	1.12323e-63	9.14111e-64	1.17288e-63	9.61056e-64	1.51938e-63	1.00954e-63	1.52449e-63	1.01076e-63	1.51258e-63	1.21078e-63	1.26068e-63	0	0	2.72517e-63	2.77809e-63	1.38515e-63
Mem	5.04648e-63	9.1985e-64	0	1.81208e-63	1.09084e-63	0	1.50027e-63	9.64755e-64	1.15461e-63	9.5063e-64	1.49447e-63	9.82865e-64	1.4358e-63	9.72118e-64	1.457e-63	0	2.61959e-63	0	0	2.63744e-63	2.53921e-63	1.02488e-63
Naive	2.1767e-63	9.73547e-64	0	1.56579e-63	1.28171e-63	1.66376e-63	1.09831e-63	9.0731e-64	1.47239e-63	8.75686e-64	1.15764e-63	9.25239e-64	1.16987e-63	9.63656e-64	1.4897e-63	1.61851e-63	1.15934e-63	0	0	1.6683e-63	1.69286e-63	1.98684e-63
PC	1.74317e-63	9.89752e-64	1.33189e-63	1.04255e-63	1.5194e-63	0	1.49543e-63	9.99804e-64	2.65145e-63	9.83436e-64	1.48315e-63	9.78532e-64	1.47687e-63	9.89859e-64	1.47528e-63	0	2.63837e-63	0	0	2.60745e-63	2.55201e-63	0
Loss of function in the node STAT5
Attractor	AID	Ag	Bach2	Bcl6	BCR	Blimp1	CD40	CD40L	ERK	IL-2	IL-2R	IL-4	IL-4R	IL-21	IL-21R	Irf4	NF-κB	Pax5	STAT3	STAT5	STAT6	XBP1
GC	4.69668e-63	9.72901e-64	0	0	1.07952e-63	1.53395e-63	1.13604e-63	8.61342e-64	1.08829e-63	9.38647e-64	1.56727e-63	9.67397e-64	1.50191e-63	9.03844e-64	1.16982e-63	1.1334e-63	1.25145e-63	0	1.32852e-63	0	2.67885e-63	1.39052e-63
Mem	4.69397e-63	9.34867e-64	0	1.86174e-63	1.09647e-63	0	1.49906e-63	9.82794e-64	1.13322e-63	9.61088e-64	1.45281e-63	9.35594e-64	1.3983e-63	9.23725e-64	1.17209e-63	0	2.52143e-63	0	1.41069e-63	0	2.4356e-63	1.01052e-63
Naive	2.23443e-63	9.71624e-64	0	2.03524e-63	1.14503e-63	2.22936e-63	1.07931e-63	9.20477e-64	1.50551e-63	9.88262e-64	1.5553e-63	8.67393e-64	1.16224e-63	9.55755e-64	1.20271e-63	2.04726e-63	1.20286e-63	0	1.52676e-63	0	1.73264e-63	2.80248e-63
PC	1.55923e-63	9.97915e-64	1.35618e-63	1.07543e-63	1.52417e-63	0	1.47929e-63	9.90837e-64	2.699e-63	9.999e-64	1.51657e-63	9.86747e-64	1.45319e-63	9.94453e-64	1.50135e-63	0	2.58575e-63	0	2.67405e-63	0	2.53195e-63	0
Loss of function in the node STAT6
Attractor	AID	Ag	Bach2	Bcl6	BCR	Blimp1	CD40	CD40L	ERK	IL-2	IL-2R	IL-4	IL-4R	IL-21	IL-21R	Irf4	NF-κB	Pax5	STAT3	STAT5	STAT6	XBP1
GC	1.57845e-63	9.65431e-64	0	0	1.12308e-63	1.62129e-63	1.1451e-63	9.04264e-64	1.23482e-63	9.83252e-64	1.57101e-63	9.9497e-64	1.5445e-63	9.87307e-64	1.07838e-63	1.39836e-63	1.35601e-63	0	1.28508e-63	2.87554e-63	0	1.43514e-63
Mem	5.10691e-63	9.00177e-64	0	1.72835e-63	1.07715e-63	0	1.46712e-63	1.01015e-63	1.12612e-63	9.6635e-64	1.4392e-63	1.03106e-63	1.51717e-63	9.33446e-64	1.12977e-63	0	2.71559e-63	0	1.28696e-63	2.68072e-63	0	9.95992e-64
Naive	1.16979e-63	9.77164e-64	0	1.70922e-63	1.2142e-63	2.11401e-63	1.02885e-63	9.17913e-64	1.38189e-63	8.73317e-64	1.16371e-63	9.82741e-64	1.59724e-63	9.5665e-64	1.18092e-63	2.03459e-63	1.14834e-63	0	1.59082e-63	1.70317e-63	0	2.52024e-63
PC	1.16099e-63	9.86874e-64	1.33229e-63	1.06865e-63	1.48001e-63	0	1.47783e-63	9.83122e-64	2.61986e-63	9.92719e-64	1.44733e-63	9.81619e-64	1.49473e-63	9.85598e-64	1.49757e-63	0	2.63817e-63	0	2.666e-63	2.58341e-63	0	0
Loss of function in the node XBP1
Attractor	AID	Ag	Bach2	Bcl6	BCR	Blimp1	CD40	CD40L	ERK	IL-2	IL-2R	IL-4	IL-4R	IL-21	IL-21R	Irf4	NF-κB	Pax5	STAT3	STAT5	STAT6	XBP1
GC	4.76537e-63	9.14267e-64	0	0	1.04956e-63	1.43376e-63	1.11159e-63	9.12577e-64	1.08463e-63	9.51743e-64	1.58415e-63	1.00844e-63	1.50675e-63	9.00206e-64	1.08073e-63	1.27254e-63	1.19047e-63	0	1.26418e-63	2.96511e-63	2.65368e-63	0
Mem	4.64708e-63	9.00825e-64	0	1.83074e-63	1.049e-63	0	1.45372e-63	9.81409e-64	1.13282e-63	1.00864e-63	1.52373e-63	9.38922e-64	1.40518e-63	9.41716e-64	1.12041e-63	0	2.50668e-63	0	1.37355e-63	2.64939e-63	2.4637e-63	0
Naive	2.06964e-63	9.70428e-64	0	1.94178e-63	1.18296e-63	2.22724e-63	1.13718e-63	9.03987e-64	1.42236e-63	9.28332e-64	1.21519e-63	1.01231e-63	1.25969e-63	9.32629e-64	1.16312e-63	2.05179e-63	1.21457e-63	0	1.58844e-63	1.82992e-63	1.854e-63	0
PC	1.51782e-63	9.88327e-64	1.31369e-63	1.07014e-63	1.49665e-63	0	1.46517e-63	9.73291e-64	2.62744e-63	9.89771e-64	1.48492e-63	9.86031e-64	1.49597e-63	9.93008e-64	1.50931e-63	0	2.55409e-63	0	2.67947e-63	2.61844e-63	2.62e-63	0

## Sheet: Gain of function mutants
Gain-of-function attractors
Mean
Gain of function in the node AID
Attractor	AID	Ag	Bach2	Bcl6	BCR	Blimp1	CD40	CD40L	ERK	IL-2	IL-2R	IL-4	IL-4R	IL-21	IL-21R	Irf4	NF-κB	Pax5	STAT3	STAT5	STAT6	XBP1
GC	1	1.46335e-63	1	1	1.82771e-63	2.46907e-63	1.90728e-63	1.48123e-63	1.79188e-63	1.76046e-63	2.73726e-63	1.94783e-63	3.0041e-63	1.4732e-63	2.04724e-63	1.90995e-63	2.01102e-63	1	2.12895e-63	4.18317e-63	4.67613e-63	2.14177e-63
Mem	1	1.38664e-63	1	2.42977e-63	1.72662e-63	2.97247e-25	2.95646e-63	1.85658e-63	1.7023e-63	1.80165e-63	2.65451e-63	1.72907e-63	2.59338e-63	1.51678e-63	1.90282e-63	1	4.65209e-63	1	2.06177e-63	3.79976e-63	3.76672e-63	1.82764e-63
Naive	1	1.51855e-63	1	3.55691e-63	1.86592e-63	4.39258e-63	1.78397e-63	1.45536e-63	2.34923e-63	1.62474e-63	2.23971e-63	1.59074e-63	2.19224e-63	1.61481e-63	2.16476e-63	3.38591e-63	1.80072e-63	1	2.73358e-63	2.80828e-63	2.92883e-63	4.52024e-63
PC	1	1.7494e-63	2.05795e-63	1.82542e-63	2.70627e-63	1	2.66665e-63	1.7431e-63	4.06679e-63	1.73374e-63	2.60924e-63	1.71327e-63	2.58586e-63	1.74468e-63	2.68481e-63	1	3.93139e-63	2.97247e-25	3.9972e-63	3.79432e-63	3.80757e-63	1
Gain of function in the node Ag
Attractor	AID	Ag	Bach2	Bcl6	BCR	Blimp1	CD40	CD40L	ERK	IL-2	IL-2R	IL-4	IL-4R	IL-21	IL-21R	Irf4	NF-κB	Pax5	STAT3	STAT5	STAT6	XBP1
PC	2.76777e-63	1	2.93153e-63	2.02074e-63	1	1	2.57365e-63	1.71174e-63	1	1.71834e-63	2.60337e-63	1.73286e-63	2.62692e-63	1.71714e-63	2.56913e-63	1	3.68597e-63	2.97247e-25	3.71783e-63	3.77163e-63	3.83969e-63	1
Gain of function in the node Bach2
Attractor	AID	Ag	Bach2	Bcl6	BCR	Blimp1	CD40	CD40L	ERK	IL-2	IL-2R	IL-4	IL-4R	IL-21	IL-21R	Irf4	NF-κB	Pax5	STAT3	STAT5	STAT6	XBP1
GC	3.73431e-22	7.72402e-23	1	1	1.00435e-22	1.38335e-22	1.06231e-22	8.22348e-23	1.04094e-22	1.01942e-22	1.65813e-22	9.65487e-23	1.59461e-22	8.11321e-23	1.03681e-22	1.0207e-22	1.08482e-22	1	1.18432e-22	2.58009e-22	2.44943e-22	1.22795e-22
Mem	5.11709e-22	8.54853e-23	1	1.31513e-22	9.9883e-23	1.28764e-22	1.62109e-22	1.02462e-22	9.69641e-23	9.75352e-23	1.43489e-22	9.76968e-23	1.52596e-22	8.01936e-23	1.05611e-22	1	2.54492e-22	1	1.17184e-22	2.15477e-22	2.18727e-22	9.66618e-23
Naive	1.79698e-22	8.43517e-23	1	1.82655e-22	1.17614e-22	2.4169e-22	1.07289e-22	8.26332e-23	1.5689e-22	8.0225e-23	1.16223e-22	8.04258e-23	1.14399e-22	8.81899e-23	1.13314e-22	1.93893e-22	1.06544e-22	1	1.45e-22	1.47411e-22	1.54152e-22	2.51129e-22
Other	1.72226e-22	9.80044e-23	1	1.02076e-22	1.51073e-22	5.28951e-22	1.48163e-22	9.71773e-23	2.27836e-22	9.47133e-23	1.4484e-22	9.58772e-23	1.45426e-22	9.9059e-23	1.52351e-22	1	2.17985e-22	1.10376e-22	2.29109e-22	2.11543e-22	2.11503e-22	8.74966e-22
Gain of function in the node Bcl6
Attractor	AID	Ag	Bach2	Bcl6	BCR	Blimp1	CD40	CD40L	ERK	IL-2	IL-2R	IL-4	IL-4R	IL-21	IL-21R	Irf4	NF-κB	Pax5	STAT3	STAT5	STAT6	XBP1
GC	1.9829e-22	9.77066e-23	1	1	1.48151e-22	4.66716e-22	1.02512e-22	8.11539e-23	2.14788e-22	9.51979e-23	1.46194e-22	9.71218e-23	1.48858e-22	9.52531e-23	1.40989e-22	8.29786e-23	1.10115e-22	1	2.05309e-22	2.12303e-22	2.15812e-22	7.46482e-22
Other	4.99537e-22	8.38461e-23	1	1	1.05194e-22	1.38247e-22	1.62583e-22	1.00613e-22	1.02066e-22	9.96126e-23	1.45298e-22	9.79457e-23	1.49059e-22	8.19221e-23	1.10925e-22	1	2.54263e-22	1	1.18022e-22	2.16524e-22	2.21492e-22	9.86735e-23
Other	1.76814e-22	9.83578e-23	1.15879e-22	1	1.50067e-22	5.1543e-22	1.57908e-22	1.00539e-22	2.23674e-22	9.96916e-23	1.52077e-22	9.61051e-23	1.43792e-22	9.73439e-23	1.51087e-22	1	2.42821e-22	1.08666e-22	2.24498e-22	2.20954e-22	2.07656e-22	8.47374e-22
Gain of function in the node BCR
Attractor	AID	Ag	Bach2	Bcl6	BCR	Blimp1	CD40	CD40L	ERK	IL-2	IL-2R	IL-4	IL-4R	IL-21	IL-21R	Irf4	NF-κB	Pax5	STAT3	STAT5	STAT6	XBP1
PC	2.49589e-63	1.73918e-63	2.37345e-63	1.88317e-63	1	1	2.58059e-63	1.71193e-63	1	1.70519e-63	2.54498e-63	1.72154e-63	2.60127e-63	1.74089e-63	2.59025e-63	1	3.74942e-63	2.97247e-25	3.74779e-63	3.69943e-63	3.77658e-63	1
Gain of function in the node Blimp1
Attractor	AID	Ag	Bach2	Bcl6	BCR	Blimp1	CD40	CD40L	ERK	IL-2	IL-2R	IL-4	IL-4R	IL-21	IL-21R	Irf4	NF-κB	Pax5	STAT3	STAT5	STAT6	XBP1
PC	9.47905e-23	9.57104e-23	9.55713e-23	9.61187e-23	1.4293e-22	1	1.45735e-22	9.66683e-23	2.08185e-22	9.64784e-23	1.46086e-22	9.63924e-23	1.45279e-22	9.61392e-23	1.4486e-22	1	2.10954e-22	9.77789e-23	2.11359e-22	2.11286e-22	2.08865e-22	1
Gain of function in the node CD40
Attractor	AID	Ag	Bach2	Bcl6	BCR	Blimp1	CD40	CD40L	ERK	IL-2	IL-2R	IL-4	IL-4R	IL-21	IL-21R	Irf4	NF-κB	Pax5	STAT3	STAT5	STAT6	XBP1
Mem	1	1.42709e-63	1	3.51216e-63	1.77516e-63	2.97247e-25	1	1.72254e-63	1.74176e-63	1.69943e-63	2.57674e-63	1.73355e-63	2.64853e-63	1.50169e-63	1.87562e-63	1	1	1	2.09043e-63	3.71368e-63	3.88687e-63	1.79862e-63
PC	2.44148e-63	1.74261e-63	2.10361e-63	1.85873e-63	2.70376e-63	1	1	1.71683e-63	4.06058e-63	1.7284e-63	2.6111e-63	1.71632e-63	2.59652e-63	1.73068e-63	2.67157e-63	1	1	2.97247e-25	3.96888e-63	3.8116e-63	3.78281e-63	1
Gain of function in the node CD40L
Attractor	AID	Ag	Bach2	Bcl6	BCR	Blimp1	CD40	CD40L	ERK	IL-2	IL-2R	IL-4	IL-4R	IL-21	IL-21R	Irf4	NF-κB	Pax5	STAT3	STAT5	STAT6	XBP1
Mem	1	1.51582e-63	1	4.66517e-63	1.88114e-63	2.97247e-25	1	1	1.79483e-63	1.71446e-63	2.57337e-63	1.72979e-63	2.59958e-63	1.52338e-63	1.88434e-63	1	1	1	2.09432e-63	3.68501e-63	3.75109e-63	1.84421e-63
PC	2.40979e-63	1.77026e-63	2.10342e-63	1.86971e-63	2.71485e-63	1	1	1	4.07245e-63	1.72854e-63	2.57621e-63	1.72138e-63	2.59178e-63	1.73076e-63	2.65244e-63	1	1	2.97247e-25	3.95543e-63	3.72591e-63	3.75414e-63	1
Gain of function in the node ERK
Attractor	AID	Ag	Bach2	Bcl6	BCR	Blimp1	CD40	CD40L	ERK	IL-2	IL-2R	IL-4	IL-4R	IL-21	IL-21R	Irf4	NF-κB	Pax5	STAT3	STAT5	STAT6	XBP1
PC	2.24725e-63	1.72313e-63	2.01572e-63	1.7492e-63	2.60206e-63	1	2.62564e-63	1.7265e-63	1	1.70787e-63	2.60055e-63	1.68667e-63	2.57234e-63	1.72143e-63	2.61414e-63	1	3.80294e-63	1.71213e-63	3.78228e-63	3.73435e-63	3.75006e-63	1
Gain of function in the node IL-2
Attractor	AID	Ag	Bach2	Bcl6	BCR	Blimp1	CD40	CD40L	ERK	IL-2	IL-2R	IL-4	IL-4R	IL-21	IL-21R	Irf4	NF-κB	Pax5	STAT3	STAT5	STAT6	XBP1
GC	5.25366e-63	1.52895e-63	1	1	1.93937e-63	3.3575e-63	1.78909e-63	1.45855e-63	2.0548e-63	1	1	1.72641e-63	2.63218e-63	1.53951e-63	2.01223e-63	2.41843e-63	1.85384e-63	1	2.33887e-63	1	3.75678e-63	3.21623e-63
Mem	9.02526e-63	1.35225e-63	1	2.97247e-25	1.70606e-63	2.97247e-25	3.01436e-63	1.82238e-63	1.65998e-63	1	1	1.66505e-63	2.63352e-63	1.54893e-63	1.98708e-63	1	4.6578e-63	1	2.16394e-63	1	3.96257e-63	1.73474e-63
PC	2.34666e-63	1.75156e-63	2.08969e-63	2.97247e-25	2.72026e-63	1	2.65638e-63	1.74389e-63	4.13006e-63	1	1	1.7134e-63	2.58784e-63	1.74481e-63	2.69397e-63	1	3.89715e-63	2.97247e-25	4.02003e-63	1	3.75255e-63	1
Gain of function in the node IL-2R
Attractor	AID	Ag	Bach2	Bcl6	BCR	Blimp1	CD40	CD40L	ERK	IL-2	IL-2R	IL-4	IL-4R	IL-21	IL-21R	Irf4	NF-κB	Pax5	STAT3	STAT5	STAT6	XBP1
GC	5.38183e-63	1.5683e-63	1	1	2.00253e-63	2.98216e-63	1.95684e-63	1.43324e-63	2.14353e-63	1.73934e-63	1	1.76285e-63	2.60157e-63	1.44993e-63	1.86067e-63	2.2223e-63	1.99133e-63	1	2.1958e-63	1	3.7094e-63	2.65493e-63
Mem	8.75841e-63	1.41328e-63	1	2.97247e-25	1.85399e-63	2.97247e-25	2.9885e-63	1.85752e-63	1.80109e-63	1.70187e-63	1	1.68389e-63	2.54158e-63	1.45176e-63	2.00917e-63	1	4.53322e-63	1	2.16603e-63	1	3.73105e-63	1.79917e-63
PC	2.35059e-63	1.75525e-63	2.05209e-63	2.97247e-25	2.69021e-63	1	2.61975e-63	1.73743e-63	4.04563e-63	1.70806e-63	1	1.72587e-63	2.60818e-63	1.7549e-63	2.68987e-63	1	3.80667e-63	2.97247e-25	3.97897e-63	1	3.77163e-63	1
Gain of function in the node IL-4
Attractor	AID	Ag	Bach2	Bcl6	BCR	Blimp1	CD40	CD40L	ERK	IL-2	IL-2R	IL-4	IL-4R	IL-21	IL-21R	Irf4	NF-κB	Pax5	STAT3	STAT5	STAT6	XBP1
GC	1	1.53232e-63	1	1	1.93393e-63	3.28154e-63	1.9129e-63	1.55372e-63	2.14986e-63	1.77409e-63	2.63303e-63	1	1	1.57587e-63	2.07666e-63	2.36095e-63	1.93724e-63	1	2.36772e-63	3.95813e-63	1	3.18204e-63
Mem	1	1.46297e-63	1	2.97247e-25	1.86134e-63	2.97247e-25	3.03705e-63	1.90556e-63	1.83935e-63	1.68198e-63	2.68064e-63	1	1	1.4968e-63	1.93073e-63	1	4.70308e-63	1	2.08311e-63	3.88364e-63	1	1.81145e-63
PC	2.97247e-25	1.76938e-63	2.09059e-63	2.97247e-25	2.72652e-63	1	2.63097e-63	1.72166e-63	4.10807e-63	1.69631e-63	2.5587e-63	1	1	1.76105e-63	2.71857e-63	1	3.8289e-63	2.97247e-25	4.04209e-63	3.73991e-63	1	1
Gain of function in the node IL-4R
Attractor	AID	Ag	Bach2	Bcl6	BCR	Blimp1	CD40	CD40L	ERK	IL-2	IL-2R	IL-4	IL-4R	IL-21	IL-21R	Irf4	NF-κB	Pax5	STAT3	STAT5	STAT6	XBP1
GC	1	1.57209e-63	1	1	1.99366e-63	2.97236e-63	1.95897e-63	1.52024e-63	2.06769e-63	1.72311e-63	2.45637e-63	1.76682e-63	1	1.56712e-63	1.95126e-63	2.24888e-63	1.98447e-63	1	2.13098e-63	3.43761e-63	1	2.9127e-63
Mem	1	1.49586e-63	1	2.97247e-25	1.82854e-63	2.97247e-25	2.82771e-63	1.82434e-63	1.78933e-63	1.69768e-63	2.53745e-63	1.75054e-63	1	1.51942e-63	1.99054e-63	1	4.39254e-63	1	2.22627e-63	3.63898e-63	1	1.6756e-63
PC	2.97247e-25	1.76209e-63	2.08707e-63	2.97247e-25	2.72307e-63	1	2.63633e-63	1.73738e-63	4.10497e-63	1.71073e-63	2.5724e-63	1.70779e-63	1	1.75813e-63	2.72491e-63	1	3.86367e-63	2.97247e-25	4.07658e-63	3.75e-63	1	1
Gain of function in the node IL-21
Attractor	AID	Ag	Bach2	Bcl6	BCR	Blimp1	CD40	CD40L	ERK	IL-2	IL-2R	IL-4	IL-4R	IL-21	IL-21R	Irf4	NF-κB	Pax5	STAT3	STAT5	STAT6	XBP1
PC	2.72779e-63	1.71934e-63	2.92809e-63	2.17821e-63	2.60258e-63	1	2.61132e-63	1.71116e-63	3.78137e-63	1.70723e-63	2.60377e-63	1.71496e-63	2.59893e-63	1	1	1	3.78193e-63	2.97247e-25	1	3.80438e-63	3.76037e-63	1
Gain of function in the node IL-21R
Attractor	AID	Ag	Bach2	Bcl6	BCR	Blimp1	CD40	CD40L	ERK	IL-2	IL-2R	IL-4	IL-4R	IL-21	IL-21R	Irf4	NF-κB	Pax5	STAT3	STAT5	STAT6	XBP1
PC	2.56982e-63	1.73868e-63	2.44802e-63	2.04098e-63	2.64607e-63	1	2.61571e-63	1.72795e-63	3.82846e-63	1.69979e-63	2.58805e-63	1.73147e-63	2.62482e-63	1.71503e-63	1	1	3.78607e-63	2.97247e-25	1	3.76651e-63	3.81459e-63	1
Gain of function in the node Irf4
Attractor	AID	Ag	Bach2	Bcl6	BCR	Blimp1	CD40	CD40L	ERK	IL-2	IL-2R	IL-4	IL-4R	IL-21	IL-21R	Irf4	NF-κB	Pax5	STAT3	STAT5	STAT6	XBP1
Mem	4.37619e-22	8.25913e-23	1	9.54234e-23	1.06593e-22	1.41692e-22	1.4395e-22	9.44643e-23	1.02788e-22	9.95016e-23	1.49977e-22	9.39009e-23	1.44817e-22	8.27476e-23	1.09305e-22	1	2.0753e-22	1	1.2588e-22	2.10508e-22	2.08065e-22	1.0067e-22
PC	1.30987e-22	9.92542e-23	1.16309e-22	9.60247e-23	1.52705e-22	1	1.45522e-22	9.70806e-23	2.28638e-22	9.58998e-23	1.45345e-22	9.77012e-23	1.47167e-22	9.72662e-23	1.50191e-22	1	2.1228e-22	1.00448e-22	2.23456e-22	2.10228e-22	2.12446e-22	1
Gain of function in the node NF-κB
Attractor	AID	Ag	Bach2	Bcl6	BCR	Blimp1	CD40	CD40L	ERK	IL-2	IL-2R	IL-4	IL-4R	IL-21	IL-21R	Irf4	NF-κB	Pax5	STAT3	STAT5	STAT6	XBP1
Mem	1	1.50949e-63	1	2.51759e-63	1.87342e-63	2.97247e-25	2.62487e-63	1.71233e-63	1.73318e-63	1.75545e-63	2.58971e-63	1.78395e-63	2.71948e-63	1.47752e-63	1.92487e-63	1	1	1	2.19001e-63	3.68184e-63	3.9803e-63	1.77848e-63
PC	2.49034e-63	1.74591e-63	2.08441e-63	1.82332e-63	2.68487e-63	1	2.64388e-63	1.73566e-63	4.03699e-63	1.70244e-63	2.57079e-63	1.70106e-63	2.55805e-63	1.73987e-63	2.65419e-63	1	1	2.97247e-25	3.94266e-63	3.70291e-63	3.68888e-63	1
Gain of function in the node Pax5
Attractor	AID	Ag	Bach2	Bcl6	BCR	Blimp1	CD40	CD40L	ERK	IL-2	IL-2R	IL-4	IL-4R	IL-21	IL-21R	Irf4	NF-κB	Pax5	STAT3	STAT5	STAT6	XBP1
GC	3.68115e-22	8.69825e-23	1	1	1.08837e-22	1.44118e-22	1.0108e-22	8.00442e-23	1.06737e-22	1.05012e-22	1.68401e-22	9.96829e-23	1.58285e-22	9.09718e-23	1.12775e-22	9.91659e-23	1.08008e-22	1	1.16202e-22	2.61682e-22	2.43916e-22	9.85357e-23
Mem	2.4141e-22	9.86275e-23	1	1.05068e-22	1.50346e-22	5.00588e-22	1.47965e-22	9.74932e-23	2.19816e-22	9.56931e-23	1.45359e-22	9.69012e-23	1.4649e-22	9.72624e-23	1.49043e-22	1	2.16148e-22	1	2.20152e-22	2.11421e-22	2.14022e-22	9.65735e-23
Naive	2.02255e-22	8.44296e-23	1	2.14909e-22	1.12371e-22	2.52105e-22	1.09658e-22	8.68359e-23	1.40649e-22	8.74744e-23	1.24352e-22	8.58264e-23	1.25994e-22	9.46236e-23	1.20268e-22	2.18146e-22	1.04841e-22	1	1.45635e-22	1.70857e-22	1.62379e-22	8.97547e-23
Gain of function in the node STAT3
Attractor	AID	Ag	Bach2	Bcl6	BCR	Blimp1	CD40	CD40L	ERK	IL-2	IL-2R	IL-4	IL-4R	IL-21	IL-21R	Irf4	NF-κB	Pax5	STAT3	STAT5	STAT6	XBP1
PC	2.23661e-63	1.72562e-63	2.10834e-63	1.88134e-63	2.59358e-63	1	2.59152e-63	1.72423e-63	3.75434e-63	1.72607e-63	2.63382e-63	1.70431e-63	2.58738e-63	1.70875e-63	2.59336e-63	1	3.7612e-63	2.97247e-25	1	3.83899e-63	3.74164e-63	1
Gain of function in the node STAT5
Attractor	AID	Ag	Bach2	Bcl6	BCR	Blimp1	CD40	CD40L	ERK	IL-2	IL-2R	IL-4	IL-4R	IL-21	IL-21R	Irf4	NF-κB	Pax5	STAT3	STAT5	STAT6	XBP1
GC	5.46939e-63	1.45585e-63	1	1	1.97792e-63	3.14224e-63	1.83371e-63	1.47538e-63	2.14205e-63	1.72371e-63	2.52272e-63	1.70252e-63	2.50278e-63	1.53814e-63	2.00395e-63	2.27763e-63	1.91249e-63	1	2.33015e-63	1	3.72259e-63	2.84887e-63
Mem	8.40395e-63	1.47916e-63	1	2.97247e-25	1.81486e-63	2.97247e-25	2.74895e-63	1.72058e-63	1.79021e-63	1.6759e-63	2.52898e-63	1.73867e-63	2.56285e-63	1.52132e-63	1.98991e-63	1	4.31996e-63	1	2.17945e-63	1	3.69007e-63	1.70106e-63
PC	2.39679e-63	1.7561e-63	2.09458e-63	2.97247e-25	2.72166e-63	1	2.60518e-63	1.72845e-63	4.08026e-63	1.73458e-63	2.60683e-63	1.7369e-63	2.61407e-63	1.74968e-63	2.71244e-63	1	3.8358e-63	2.97247e-25	4.08196e-63	1	3.74685e-63	1
Gain of function in the node STAT6
Attractor	AID	Ag	Bach2	Bcl6	BCR	Blimp1	CD40	CD40L	ERK	IL-2	IL-2R	IL-4	IL-4R	IL-21	IL-21R	Irf4	NF-κB	Pax5	STAT3	STAT5	STAT6	XBP1
GC	1	1.547e-63	1	1	2.00411e-63	3.34945e-63	1.82562e-63	1.46005e-63	2.27523e-63	1.72511e-63	2.61193e-63	1.75696e-63	2.578e-63	1.59658e-63	2.06267e-63	2.3454e-63	1.85191e-63	1	2.42237e-63	3.87646e-63	1	3.08635e-63
Mem	1	1.38411e-63	1	2.97247e-25	1.75801e-63	2.97247e-25	3.04308e-63	1.91889e-63	1.71897e-63	1.79956e-63	2.7867e-63	1.72065e-63	2.54801e-63	1.59636e-63	2.03927e-63	1	4.73559e-63	1	2.26541e-63	4.08602e-63	1	1.80258e-63
PC	2.97247e-25	1.75393e-63	2.02078e-63	2.97247e-25	2.71856e-63	1	2.59915e-63	1.71772e-63	4.08305e-63	1.72554e-63	2.60036e-63	1.74448e-63	2.59914e-63	1.74513e-63	2.69116e-63	1	3.83329e-63	2.97247e-25	4.02668e-63	3.76952e-63	1	1
Gain of function in the node XBP1
Attractor	AID	Ag	Bach2	Bcl6	BCR	Blimp1	CD40	CD40L	ERK	IL-2	IL-2R	IL-4	IL-4R	IL-21	IL-21R	Irf4	NF-κB	Pax5	STAT3	STAT5	STAT6	XBP1
GC	3.9239e-22	8.18208e-23	1	1	9.86202e-23	1.32757e-22	9.70523e-23	7.77442e-23	9.95344e-23	1.0479e-22	1.5816e-22	9.69408e-23	1.63535e-22	8.32452e-23	1.01645e-22	9.58291e-23	1.05783e-22	1	1.13808e-22	2.38392e-22	2.5253e-22	1
Mem	4.88338e-22	8.35144e-23	1	1.32088e-22	1.02543e-22	1.37355e-22	1.62248e-22	1.00099e-22	1.02403e-22	9.55434e-23	1.41404e-22	9.30457e-23	1.43815e-22	8.05034e-23	1.0479e-22	1	2.49969e-22	1	1.1813e-22	2.02509e-22	2.0117e-22	1
Naive	1.5906e-22	8.68499e-23	1	1.84647e-22	1.08504e-22	2.30342e-22	9.64359e-23	8.12813e-23	1.34858e-22	8.56131e-23	1.19518e-22	8.40542e-23	1.13005e-22	8.45324e-23	1.12756e-22	1.75179e-22	9.68728e-23	1	1.45007e-22	1.54588e-22	1.47627e-22	1
PC	1.33455e-22	9.9447e-23	1.17579e-22	1.01305e-22	1.53078e-22	1	1.45077e-22	9.62572e-23	2.28722e-22	9.72694e-23	1.45736e-22	9.53901e-23	1.4356e-22	9.83793e-23	1.52683e-22	1	2.13547e-22	1.08462e-22	2.26348e-22	2.11494e-22	2.08278e-22	1
Gain-of-function attractors
Standard deviation
Gain of function in the node AID
Attractor	AID	Ag	Bach2	Bcl6	BCR	Blimp1	CD40	CD40L	ERK	IL-2	IL-2R	IL-4	IL-4R	IL-21	IL-21R	Irf4	NF-κB	Pax5	STAT3	STAT5	STAT6	XBP1
GC	0	9.27437e-64	0	0	1.06231e-63	1.55458e-63	1.13305e-63	9.46779e-64	1.13943e-63	1.01496e-63	1.44737e-63	1.00677e-63	1.68536e-63	9.92629e-64	1.15949e-63	1.29139e-63	1.25949e-63	0	1.41996e-63	2.58255e-63	3.04472e-63	1.51477e-63
Mem	0	8.93715e-64	0	1.67962e-63	1.09424e-63	0	1.54553e-63	9.98139e-64	1.17037e-63	9.71214e-64	1.46484e-63	9.59171e-64	1.46607e-63	9.37747e-64	1.16196e-63	0	2.73513e-63	0	1.32531e-63	2.68136e-63	2.49596e-63	9.96452e-64
Naive	0	9.39119e-64	0	1.9919e-63	1.19411e-63	2.51623e-63	1.09328e-63	8.02384e-64	1.3654e-63	1.00772e-63	1.20283e-63	9.30235e-64	1.29733e-63	9.16746e-64	1.27914e-63	2.2543e-63	1.08398e-63	0	1.8354e-63	1.73126e-63	2.07074e-63	3.05035e-63
PC	0	1.00283e-63	1.33691e-63	1.09163e-63	1.50984e-63	0	1.4882e-63	9.95144e-64	2.67125e-63	9.78048e-64	1.47971e-63	9.81946e-64	1.50063e-63	9.84676e-64	1.4953e-63	0	2.61496e-63	0	2.63516e-63	2.59335e-63	2.63544e-63	0
Gain of function in the node Ag
Attractor	AID	Ag	Bach2	Bcl6	BCR	Blimp1	CD40	CD40L	ERK	IL-2	IL-2R	IL-4	IL-4R	IL-21	IL-21R	Irf4	NF-κB	Pax5	STAT3	STAT5	STAT6	XBP1
PC	2.12066e-63	0	3.01709e-63	1.4314e-63	0	0	1.46926e-63	9.87813e-64	0	9.91568e-64	1.47902e-63	9.81663e-64	1.47093e-63	9.73461e-64	1.47218e-63	0	2.59497e-63	0	2.5809e-63	2.59282e-63	2.60446e-63	0
Gain of function in the node Bach2
Attractor	AID	Ag	Bach2	Bcl6	BCR	Blimp1	CD40	CD40L	ERK	IL-2	IL-2R	IL-4	IL-4R	IL-21	IL-21R	Irf4	NF-κB	Pax5	STAT3	STAT5	STAT6	XBP1
GC	2.87257e-22	5.40224e-23	0	0	6.06477e-23	8.22277e-23	6.05721e-23	5.36076e-23	6.14239e-23	5.79109e-23	9.17172e-23	5.74993e-23	8.88899e-23	4.95494e-23	6.32754e-23	6.92674e-23	6.75553e-23	0	7.40634e-23	1.63573e-22	1.62747e-22	8.78022e-23
Mem	3.1338e-22	4.9318e-23	0	9.41656e-23	6.11641e-23	8.16489e-23	8.73607e-23	5.65755e-23	6.24584e-23	5.66198e-23	8.80873e-23	5.70486e-23	8.28412e-23	5.22166e-23	6.30084e-23	0	1.59662e-22	0	7.41843e-23	1.53906e-22	1.52615e-22	5.69781e-23
Naive	1.16839e-22	5.27364e-23	0	1.17221e-22	6.87478e-23	1.27706e-22	5.84877e-23	5.20154e-23	7.89459e-23	5.36771e-23	6.75509e-23	5.17967e-23	6.72484e-23	4.87802e-23	6.81614e-23	1.25155e-22	5.91815e-23	0	9.59856e-23	1.04424e-22	9.65459e-23	1.62611e-22
Other	1.56466e-22	5.60483e-23	0	5.99678e-23	8.631e-23	2.94262e-22	8.41964e-23	5.52578e-23	1.51066e-22	5.56449e-23	8.36356e-23	5.59557e-23	8.40532e-23	5.55182e-23	8.51673e-23	0	1.48813e-22	7.23878e-23	1.52504e-22	1.4844e-22	1.46287e-22	5.89487e-22
Gain of function in the node Bcl6
Attractor	AID	Ag	Bach2	Bcl6	BCR	Blimp1	CD40	CD40L	ERK	IL-2	IL-2R	IL-4	IL-4R	IL-21	IL-21R	Irf4	NF-κB	Pax5	STAT3	STAT5	STAT6	XBP1
GC	1.96484e-22	5.58781e-23	0	0	8.28111e-23	3.0542e-22	6.17089e-23	5.13702e-23	1.49036e-22	5.54481e-23	8.47185e-23	5.69573e-23	8.53975e-23	5.59807e-23	8.51216e-23	6.12538e-23	6.63056e-23	0	1.46745e-22	1.46724e-22	1.52586e-22	6.10459e-22
Other	2.96562e-22	5.1223e-23	0	0	6.15054e-23	8.80255e-23	9.21758e-23	5.79549e-23	6.56177e-23	5.40518e-23	8.88061e-23	5.51951e-23	8.28627e-23	5.40749e-23	6.38107e-23	0	1.58044e-22	0	7.87445e-23	1.5314e-22	1.45688e-22	5.67155e-23
Other	1.65418e-22	5.52246e-23	7.62929e-23	0	8.51029e-23	2.9365e-22	8.5599e-23	5.61552e-23	1.49214e-22	5.60382e-23	8.45342e-23	5.59715e-23	8.46112e-23	5.6232e-23	8.50548e-23	0	1.52097e-22	7.03225e-23	1.50626e-22	1.51222e-22	1.50982e-22	5.90193e-22
Gain of function in the node BCR
Attractor	AID	Ag	Bach2	Bcl6	BCR	Blimp1	CD40	CD40L	ERK	IL-2	IL-2R	IL-4	IL-4R	IL-21	IL-21R	Irf4	NF-κB	Pax5	STAT3	STAT5	STAT6	XBP1
PC	1.67411e-63	1.00507e-63	1.67745e-63	1.11645e-63	0	0	1.46378e-63	9.82967e-64	0	9.75966e-64	1.47784e-63	9.98604e-64	1.50226e-63	9.80036e-64	1.48615e-63	0	2.58746e-63	0	2.61134e-63	2.58034e-63	2.65172e-63	0
Gain of function in the node Blimp1
Attractor	AID	Ag	Bach2	Bcl6	BCR	Blimp1	CD40	CD40L	ERK	IL-2	IL-2R	IL-4	IL-4R	IL-21	IL-21R	Irf4	NF-κB	Pax5	STAT3	STAT5	STAT6	XBP1
PC	5.6238e-23	5.5542e-23	5.58732e-23	5.55862e-23	8.33684e-23	0	8.44813e-23	5.60506e-23	1.46368e-22	5.56626e-23	8.36962e-23	5.62036e-23	8.30373e-23	5.55786e-23	8.28267e-23	0	1.48305e-22	5.55813e-23	1.43821e-22	1.48118e-22	1.4832e-22	0
Gain of function in the node CD40
Attractor	AID	Ag	Bach2	Bcl6	BCR	Blimp1	CD40	CD40L	ERK	IL-2	IL-2R	IL-4	IL-4R	IL-21	IL-21R	Irf4	NF-κB	Pax5	STAT3	STAT5	STAT6	XBP1
Mem	0	8.76479e-64	0	2.50463e-63	1.04921e-63	0	0	1.01408e-63	1.09134e-63	9.72028e-64	1.45528e-63	9.5522e-64	1.45314e-63	8.97972e-64	1.11914e-63	0	0	0	1.33205e-63	2.6384e-63	2.59763e-63	1.04127e-63
PC	1.65669e-63	9.93641e-64	1.37145e-63	1.11885e-63	1.4934e-63	0	0	9.95307e-64	2.63541e-63	9.83364e-64	1.49049e-63	9.85139e-64	1.48738e-63	9.97963e-64	1.50117e-63	0	0	0	2.65172e-63	2.6256e-63	2.60701e-63	0
Gain of function in the node CD40L
Attractor	AID	Ag	Bach2	Bcl6	BCR	Blimp1	CD40	CD40L	ERK	IL-2	IL-2R	IL-4	IL-4R	IL-21	IL-21R	Irf4	NF-κB	Pax5	STAT3	STAT5	STAT6	XBP1
Mem	0	9.0332e-64	0	4.60953e-63	1.06536e-63	0	0	0	1.11595e-63	9.9858e-64	1.42665e-63	9.93771e-64	1.50298e-63	9.36651e-64	1.15633e-63	0	0	0	1.3689e-63	2.50294e-63	2.58268e-63	1.09235e-63
PC	1.62497e-63	9.90224e-64	1.35633e-63	1.1454e-63	1.51155e-63	0	0	0	2.66398e-63	9.81679e-64	1.45131e-63	9.87871e-64	1.47357e-63	9.86348e-64	1.48409e-63	0	0	0	2.62275e-63	2.51877e-63	2.58847e-63	0
Gain of function in the node ERK
Attractor	AID	Ag	Bach2	Bcl6	BCR	Blimp1	CD40	CD40L	ERK	IL-2	IL-2R	IL-4	IL-4R	IL-21	IL-21R	Irf4	NF-κB	Pax5	STAT3	STAT5	STAT6	XBP1
PC	1.314e-63	9.90871e-64	1.19278e-63	1.00676e-63	1.48241e-63	0	1.46075e-63	9.86421e-64	0	9.81717e-64	1.44444e-63	9.91279e-64	1.46567e-63	9.89527e-64	1.47498e-63	0	2.5964e-63	9.97248e-64	2.61057e-63	2.57006e-63	2.56765e-63	0
Gain of function in the node IL-2
Attractor	AID	Ag	Bach2	Bcl6	BCR	Blimp1	CD40	CD40L	ERK	IL-2	IL-2R	IL-4	IL-4R	IL-21	IL-21R	Irf4	NF-κB	Pax5	STAT3	STAT5	STAT6	XBP1
GC	4.28281e-63	9.25994e-64	0	0	1.06646e-63	2.17712e-63	1.06987e-63	8.88918e-64	1.27584e-63	0	0	9.87626e-64	1.426e-63	9.46957e-64	1.24347e-63	1.93501e-63	1.11809e-63	0	1.64108e-63	0	2.64155e-63	2.55825e-63
Mem	5.10369e-63	9.0644e-64	0	0	1.05402e-63	0	1.42531e-63	9.93503e-64	1.05758e-63	0	0	9.90608e-64	1.53836e-63	9.44864e-64	1.14059e-63	0	2.45029e-63	0	1.35536e-63	0	2.6877e-63	1.01952e-63
PC	1.5297e-63	9.9891e-64	1.33963e-63	0	1.51385e-63	0	1.48161e-63	9.89942e-64	2.6571e-63	0	0	9.95308e-64	1.47131e-63	9.96414e-64	1.50321e-63	0	2.61516e-63	0	2.67003e-63	0	2.58806e-63	0
Gain of function in the node IL-2R
Attractor	AID	Ag	Bach2	Bcl6	BCR	Blimp1	CD40	CD40L	ERK	IL-2	IL-2R	IL-4	IL-4R	IL-21	IL-21R	Irf4	NF-κB	Pax5	STAT3	STAT5	STAT6	XBP1
GC	4.756e-63	9.3473e-64	0	0	1.10104e-63	1.75083e-63	1.06324e-63	9.30337e-64	1.29512e-63	9.99245e-64	0	1.0368e-63	1.55768e-63	9.29156e-64	1.10812e-63	1.52963e-63	1.1479e-63	0	1.35078e-63	0	2.69031e-63	2.03814e-63
Mem	4.91202e-63	9.13847e-64	0	0	1.03909e-63	0	1.47011e-63	9.85611e-64	1.10931e-63	9.70225e-64	0	9.35666e-64	1.44929e-63	9.60399e-64	1.10262e-63	0	2.61752e-63	0	1.34998e-63	0	2.56121e-63	1.01136e-63
PC	1.5357e-63	9.79164e-64	1.32324e-63	0	1.49927e-63	0	1.47342e-63	9.75386e-64	2.66338e-63	1.00023e-63	0	9.76585e-64	1.46324e-63	9.91942e-64	1.48638e-63	0	2.60515e-63	0	2.62829e-63	0	2.59519e-63	0
Gain of function in the node IL-4
Attractor	AID	Ag	Bach2	Bcl6	BCR	Blimp1	CD40	CD40L	ERK	IL-2	IL-2R	IL-4	IL-4R	IL-21	IL-21R	Irf4	NF-κB	Pax5	STAT3	STAT5	STAT6	XBP1
GC	0	9.69939e-64	0	0	1.15254e-63	2.02145e-63	1.0993e-63	9.67044e-64	1.37178e-63	1.01367e-63	1.59254e-63	0	0	9.13465e-64	1.17245e-63	1.70845e-63	1.12804e-63	0	1.51396e-63	2.86982e-63	0	2.31886e-63
Mem	0	9.45075e-64	0	0	1.11077e-63	0	1.53508e-63	9.73739e-64	1.11085e-63	1.01575e-63	1.44121e-63	0	0	9.24966e-64	1.09593e-63	0	2.63196e-63	0	1.3055e-63	2.56743e-63	0	1.00428e-63
PC	0	9.81582e-64	1.34244e-63	0	1.52588e-63	0	1.48165e-63	9.97347e-64	2.72222e-63	9.8855e-64	1.47428e-63	0	0	9.87885e-64	1.49039e-63	0	2.63315e-63	0	2.6595e-63	2.56022e-63	0	0
Gain of function in the node IL-4R
Attractor	AID	Ag	Bach2	Bcl6	BCR	Blimp1	CD40	CD40L	ERK	IL-2	IL-2R	IL-4	IL-4R	IL-21	IL-21R	Irf4	NF-κB	Pax5	STAT3	STAT5	STAT6	XBP1
GC	0	9.40079e-64	0	0	1.11962e-63	1.89563e-63	1.12716e-63	9.75636e-64	1.29437e-63	9.17601e-64	1.39957e-63	9.72439e-64	0	9.38541e-64	1.17504e-63	1.65507e-63	1.24065e-63	0	1.4727e-63	2.47006e-63	0	2.14125e-63
Mem	0	8.98484e-64	0	0	1.09224e-63	0	1.51066e-63	9.99833e-64	1.09488e-63	9.85938e-64	1.52527e-63	9.93626e-64	0	9.29414e-64	1.10609e-63	0	2.55153e-63	0	1.36508e-63	2.62129e-63	0	1.02207e-63
PC	0	9.89699e-64	1.35547e-63	0	1.50504e-63	0	1.47381e-63	9.83182e-64	2.67999e-63	9.87281e-64	1.47279e-63	9.85756e-64	0	9.90792e-64	1.50434e-63	0	2.63046e-63	0	2.66949e-63	2.57373e-63	0	0
Gain of function in the node IL-21
Attractor	AID	Ag	Bach2	Bcl6	BCR	Blimp1	CD40	CD40L	ERK	IL-2	IL-2R	IL-4	IL-4R	IL-21	IL-21R	Irf4	NF-κB	Pax5	STAT3	STAT5	STAT6	XBP1
PC	2.09375e-63	9.85136e-64	2.96938e-63	2.08362e-63	1.49816e-63	0	1.48913e-63	9.93806e-64	2.6313e-63	9.88148e-64	1.48056e-63	9.82249e-64	1.46821e-63	0	0	0	2.61755e-63	0	0	2.60299e-63	2.60044e-63	0
Gain of function in the node IL-21R
Attractor	AID	Ag	Bach2	Bcl6	BCR	Blimp1	CD40	CD40L	ERK	IL-2	IL-2R	IL-4	IL-4R	IL-21	IL-21R	Irf4	NF-κB	Pax5	STAT3	STAT5	STAT6	XBP1
PC	1.69177e-63	9.97984e-64	1.85777e-63	1.46246e-63	1.48202e-63	0	1.47894e-63	9.88613e-64	2.63429e-63	9.8816e-64	1.48018e-63	9.9076e-64	1.49324e-63	1.0005e-63	0	0	2.62767e-63	0	0	2.61115e-63	2.64842e-63	0
Gain of function in the node Irf4
Attractor	AID	Ag	Bach2	Bcl6	BCR	Blimp1	CD40	CD40L	ERK	IL-2	IL-2R	IL-4	IL-4R	IL-21	IL-21R	Irf4	NF-κB	Pax5	STAT3	STAT5	STAT6	XBP1
Mem	3.01728e-22	4.9542e-23	0	5.42228e-23	5.78359e-23	8.58733e-23	8.20764e-23	5.34898e-23	6.04813e-23	5.62694e-23	8.52774e-23	5.4607e-23	8.61003e-23	5.1888e-23	6.43783e-23	0	1.44301e-22	0	7.83988e-23	1.53549e-22	1.55712e-22	5.73981e-23
PC	8.81586e-23	5.64311e-23	7.54925e-23	5.55837e-23	8.65186e-23	0	8.3918e-23	5.59442e-23	1.51956e-22	5.5792e-23	8.40657e-23	5.57823e-23	8.45465e-23	5.61243e-23	8.46803e-23	0	1.48893e-22	7.06131e-23	1.50444e-22	1.49371e-22	1.5149e-22	0
Gain of function in the node NF-κB
Attractor	AID	Ag	Bach2	Bcl6	BCR	Blimp1	CD40	CD40L	ERK	IL-2	IL-2R	IL-4	IL-4R	IL-21	IL-21R	Irf4	NF-κB	Pax5	STAT3	STAT5	STAT6	XBP1
Mem	0	9.46077e-64	0	1.47069e-63	1.08621e-63	0	1.52268e-63	9.97394e-64	1.15852e-63	9.98586e-64	1.44562e-63	9.88655e-64	1.49952e-63	9.21488e-64	1.15174e-63	0	0	0	1.36542e-63	2.48974e-63	2.72283e-63	1.01847e-63
PC	1.64923e-63	9.9576e-64	1.37674e-63	1.06859e-63	1.49416e-63	0	1.50048e-63	1.0049e-63	2.6147e-63	9.95789e-64	1.45733e-63	9.80514e-64	1.45942e-63	9.94268e-64	1.50682e-63	0	0	0	2.63827e-63	2.56056e-63	2.55747e-63	0
Gain of function in the node Pax5
Attractor	AID	Ag	Bach2	Bcl6	BCR	Blimp1	CD40	CD40L	ERK	IL-2	IL-2R	IL-4	IL-4R	IL-21	IL-21R	Irf4	NF-κB	Pax5	STAT3	STAT5	STAT6	XBP1
GC	2.82786e-22	5.12042e-23	0	0	5.54725e-23	7.85467e-23	5.94833e-23	4.96488e-23	6.23667e-23	5.67371e-23	9.13173e-23	5.69951e-23	8.8721e-23	5.09049e-23	5.94946e-23	6.72111e-23	6.39717e-23	0	7.28477e-23	1.64782e-22	1.62995e-22	5.70447e-23
Mem	2.27166e-22	5.57764e-23	0	6.55079e-23	8.45958e-23	3.06636e-22	8.38057e-23	5.57374e-23	1.51666e-22	5.59048e-23	8.40405e-23	5.6001e-23	8.46435e-23	5.53797e-23	8.56033e-23	0	1.49362e-22	0	1.50692e-22	1.47554e-22	1.47266e-22	5.5911e-23
Naive	1.31469e-22	5.20152e-23	0	1.25691e-22	7.34024e-23	1.50999e-22	5.78419e-23	5.21199e-23	9.3337e-23	4.79644e-23	6.64066e-23	5.13667e-23	6.96178e-23	5.16994e-23	7.49219e-23	1.57583e-22	6.4762e-23	0	1.11168e-22	1.10798e-22	1.1746e-22	5.37199e-23
Gain of function in the node STAT3
Attractor	AID	Ag	Bach2	Bcl6	BCR	Blimp1	CD40	CD40L	ERK	IL-2	IL-2R	IL-4	IL-4R	IL-21	IL-21R	Irf4	NF-κB	Pax5	STAT3	STAT5	STAT6	XBP1
PC	1.31433e-63	9.80382e-64	1.29838e-63	1.13035e-63	1.47548e-63	0	1.46989e-63	9.85435e-64	2.60188e-63	9.89386e-64	1.49268e-63	9.8727e-64	1.45885e-63	9.9792e-64	1.50355e-63	0	2.58147e-63	0	0	2.64239e-63	2.55611e-63	0
Gain of function in the node STAT5
Attractor	AID	Ag	Bach2	Bcl6	BCR	Blimp1	CD40	CD40L	ERK	IL-2	IL-2R	IL-4	IL-4R	IL-21	IL-21R	Irf4	NF-κB	Pax5	STAT3	STAT5	STAT6	XBP1
GC	4.38173e-63	9.13293e-64	0	0	1.08543e-63	2.10333e-63	1.07651e-63	9.10279e-64	1.28831e-63	9.85852e-64	1.43825e-63	9.43136e-64	1.49943e-63	8.9902e-64	1.17006e-63	1.78424e-63	1.1563e-63	0	1.54884e-63	0	2.57448e-63	2.29366e-63
Mem	4.78997e-63	8.8223e-64	0	0	1.05612e-63	0	1.48855e-63	9.83493e-64	1.12215e-63	9.842e-64	1.4763e-63	9.94358e-64	1.46823e-63	9.29182e-64	1.15552e-63	0	2.4654e-63	0	1.36377e-63	0	2.54457e-63	1.01712e-63
PC	1.55194e-63	9.86339e-64	1.39169e-63	0	1.4805e-63	0	1.49602e-63	9.92201e-64	2.60636e-63	9.89289e-64	1.47644e-63	1.00098e-63	1.47855e-63	9.87026e-64	1.49341e-63	0	2.60204e-63	0	2.65102e-63	0	2.61389e-63	0
Gain of function in the node STAT6
Attractor	AID	Ag	Bach2	Bcl6	BCR	Blimp1	CD40	CD40L	ERK	IL-2	IL-2R	IL-4	IL-4R	IL-21	IL-21R	Irf4	NF-κB	Pax5	STAT3	STAT5	STAT6	XBP1
GC	0	9.71138e-64	0	0	1.19359e-63	2.22979e-63	1.06035e-63	9.21421e-64	1.37636e-63	9.98922e-64	1.5351e-63	9.7928e-64	1.46022e-63	9.32185e-64	1.20949e-63	1.95142e-63	1.12305e-63	0	1.57193e-63	2.7292e-63	0	2.32798e-63
Mem	0	8.79176e-64	0	0	1.06854e-63	0	1.60719e-63	9.85388e-64	1.12403e-63	9.91605e-64	1.46441e-63	9.84783e-64	1.52619e-63	9.61984e-64	1.1822e-63	0	2.79639e-63	0	1.39819e-63	2.71356e-63	0	1.04677e-63
PC	0	9.83148e-64	1.32871e-63	0	1.50626e-63	0	1.48833e-63	9.7511e-64	2.66437e-63	9.82039e-64	1.4856e-63	9.85993e-64	1.49726e-63	9.82815e-64	1.49872e-63	0	2.60803e-63	0	2.64124e-63	2.60603e-63	0	0
Gain of function in the node XBP1
Attractor	AID	Ag	Bach2	Bcl6	BCR	Blimp1	CD40	CD40L	ERK	IL-2	IL-2R	IL-4	IL-4R	IL-21	IL-21R	Irf4	NF-κB	Pax5	STAT3	STAT5	STAT6	XBP1
GC-like	2.79554e-22	4.92311e-23	0	0	5.70299e-23	8.18508e-23	6.08356e-23	5.03992e-23	6.06065e-23	5.43561e-23	9.03268e-23	5.90466e-23	9.10917e-23	4.80565e-23	6.17348e-23	6.4678e-23	6.36455e-23	0	7.35573e-23	1.55488e-22	1.6421e-22	0
Mem-like	2.88144e-22	5.01815e-23	0	9.95201e-23	6.21611e-23	8.30569e-23	8.51525e-23	5.69454e-23	6.97034e-23	5.4268e-23	8.1634e-23	5.89837e-23	8.55736e-23	5.19966e-23	6.35817e-23	0	1.51335e-22	0	7.2813e-23	1.45188e-22	1.48705e-22	0
Naive-like	1.15785e-22	5.15121e-23	0	1.22055e-22	6.35463e-23	1.43007e-22	5.4804e-23	4.87493e-23	7.31961e-23	5.22779e-23	6.87534e-23	4.91641e-23	6.83127e-23	5.25976e-23	7.39064e-23	1.27008e-22	5.98286e-23	0	1.02998e-22	1.1126e-22	9.88837e-23	0
PC	8.99071e-23	5.56218e-23	7.58836e-23	6.06965e-23	8.48575e-23	0	8.48747e-23	5.59056e-23	1.51349e-22	5.51324e-23	8.43722e-23	5.51991e-23	8.28682e-23	5.62035e-23	8.42739e-23	0	1.50377e-22	7.10423e-23	1.52981e-22	1.49049e-22	1.45362e-22	0
